# Supplementary material for: TDP-43 represses cryptic exon inclusion in the FTD–ALS gene UNC13A
Source: Nature. 2022 Feb 23;603(7899):124–30. doi: 10.1038/s41586-022-04424-7 (PMC8891019; doi:10.1038/s41586-022-04424-7)
Supplement: Supplementary file 5 — List of genes alternatively spliced in the absence of TDP-43 identified by both MAJIQ and LeafCutter [file 41586_2022_4424_MOESM5_ESM.xlsx]

## Sheet: Sheet1
Genes	hg38	Coordinates	MAJIQ abs(maximum delta PSI)	Leafcutter p-values (FDR-adjusted)	Leafcutter abs(maximum delta PSI)
AKT3	chr1	243512426-243545510	0.572	1.68e-14	0.649
ANK3	chr10	60080618-60082615	0.19	0.00101	0.228
ANKRD20A5P	chr18	14208242-14214213	0.371	2.08e-06	0.145
APLP2	chr11	130122513-130126700	0.197	0.0128	0.084
ARHGEF11	chr1	156986173-157046396	0.22	0.0151	0.293
ATP8A2	chr13	25553920-25554991	0.395	0.00105	0.387
C2CD5	chr12	22493337-22506711	0.396	0.000202	0.169
CACNA1E	chr1	181726162-181732384	0.344	4.76e-11	0.189
CADPS	chr3	62478416-62491339	0.372	4.33e-06	0.363
	chr3	62492446-62516059	0.532	3.91e-12	0.167
	chr3	62403185-62438104	0.656	7.41e-05	0.657
CAMK2B	chr7	44220901-44231006	0.677	8.72e-06	0.701
CEP290	chr12	88086498-88087780	0.488	1.12e-09	0.744
CNOT6	chr5	180567242-180569110	0.217	0.000758	0.151
CYFIP2	chr5	157360372-157361468	0.239	3.89e-09	0.408
CYP2C8	chr10	95043077-95058335	0.261	0.00599	0.138
DLGAP4	chr20	36497066-36500199	0.265	2.23e-05	0.211
EIF4G3	chr1	20904971-20941491	0.266	0.000143	0.308
EPB41L1	chr20	36212376-36221864	0.284	0.0154	0.045
ERC2	chr3	55950560-56007181	0.243	8.54e-11	0.135
FAM193A	chr4	2646832-2657803	0.318	0.0303	0.305
FKBP15	chr9	113190578-113193492	0.471	0.0016	0.229
HP1BP3	chr1	20773610-20776597	0.18	0.00514	0.517
ICA1	chr7	8141817-8143875	0.351	0.0404	0.416
IMMT	chr2	86170841-86171208	0.298	0.0405	0.326
IQCB1	chr3	121826180-121828861	0.365	0.032	0.141
KALRN	chr3	124700033-124702038	0.709	2.26e-12	0.831
KCNQ2	chr20	63439708-63444659	0.451	1.45e-05	0.243
KIF3A	chr5	132703619-132710959	0.209	1.62e-05	0.078
KMT2C	chr7	152194568-152199279	0.236	0.000146	0.132
LOC100630923	chr7	102376322-102399548	0.629	2.39e-07	-0.272
MADD	chr11	47324577-47328658	0.348	7.54e-05	0.331
MARK3	chr14	103480490-103491777	0.259	0.00691	0.289
MNAT1	chr14	60812127-60879714	0.736	6.91e-12	0.321
NCAM1	chr11	113260323-113270188	0.238	0.000202	0.265
NFIX	chr19	13025552-13073047	0.254	0.000296	0.308
PACRGL	chr4	20700747-20704466	0.389	0.00395	0.28
PDE2A	chr11	72591356-72605138	0.259	8.11e-07	0.147
PLEKHA1	chr10	122427031-122429624	0.262	0.0016	0.289
PLEKHA5	chr12	19269885-19274516	0.267	0.0211	0.232
POLDIP3	chr22	42599793-42602770	0.892	4.33e-07	0.87
PPP6R3	chr11	68554257-68558566	0.726	2.35e-06	0.696
PRUNE2	chr9	76638288-76644739	0.621	2.88e-05	0.416
PTPRD	chr9	8525035-8528591	0.331	8.97e-05	0.138
PTPRT	chr20	42098552-42102124	0.874	3.54e-06	0.927
RAP1GAP	chr1	21598502-21599494	0.769	4.26e-08	0.843
RAPGEF4	chr2	172922300-172961122	0.645	5.03e-07	0.161
RAPGEF6	chr5	131446703-131453054	0.398	0.00673	0.379
RNASET2	chr6	166931118-166938895	0.294	8.27e-08	0.101
SCN1A	chr2	166002753-166009719	0.199	0.00614	0.239
SEPT7P2	chr7	45728313-45736787	0.453	4.65e-05	0.259
SETD5	chr3	9464672-9470459	0.795	6.64e-15	0.753
	chr3	9435906-9440456	0.2	7.43e-05	0.138
SH3KBP1	chrX	19684028-19695612	0.281	0.027	0.062
SHISA9	chr16	13203549-13235030	0.324	0.00967	0.398
STMN2	chr8	79611214-79636802	0.682	4.82e-06	0.706
STXBP1	chr9	127682560-127690775	0.235	1.56e-05	0.285
STXBP5L	chr3	121279956-121318475	0.267	0.0246	0.171
SYNE1	chr6	152488503-152502633	0.315	0.000202	0.312
	chr6	152367382-152369471	0.274	0.00126	0.115
SYT7	chr11	61533124-61551384	0.211	0.029	0.065
TRAPPC12	chr2	3465695-3478846	0.338	0.03	0.316
TRRAP	chr7	98943017-98948221	0.241	0.0403	0.075
UNC13A	chr19	17641556-17642845	0.779	1.17e-08	0.836
UNC79	chr14	93467791-93474248	0.207	0.03	0.202
UQCRC2	chr16	21976243-21980547	0.289	0.0485	0.309
VWA8	chr13	41727313-41732080	0.458	0.0154	0.189
WHSC1L1	chr8	38316042-38318895	0.212	0.0323	0.237
ZNF138	chr7	64794571-64831451	0.475	0.0151	0.223
ZNF292	chr6	87155759-87215903	0.417	0.00673	0.347
