# Supplementary material for: TDP-43 represses cryptic exon inclusion in the FTD–ALS gene UNC13A
Source: Nature. 2022 Feb 23;603(7899):124–30. doi: 10.1038/s41586-022-04424-7 (PMC8891019; doi:10.1038/s41586-022-04424-7)
Supplement: Supplementary file 6 — Detection of STMN2 and UNC13A splice variants in bulk RNA-sequencing of patient tissues from the NYGC ALS Consortium cohort [file 41586_2022_4424_MOESM6_ESM.xlsx]

## Sheet: Sheet1
a
	Cerebellum		Spinal Cord		Frontal Cortex		Motor Cortex		Temporal Cortex		Occipital cortex		Hippocampus		Sum
Control	38	1	12	0.12766	56	1	45	0.978261	24	1	11	1	11	1	197
FTLD-TDP	47	1	0	NA	34	1	0	NA	30	1	0	NA	0	NA	111
ALS/FTLD	16	0.941176	2	0.0408163	26	1	31	1	0	NA	6	1	7	0.875	88
ALS-TDP	161	0.96988	21	0.0596591	157	0.993671	216	0.990826	25	1	49	0.98	32	1	661
ALS/AD	12	1	2	0.0740741	12	1	12	0.923077	0	NA	7	1	0	NA	45
FTLD-FUS	4	1	0	NA	5	1	0	NA	0	NA	0	NA	0	NA	9
FTLD-TAU	7	1	0	NA	6	0.857143	0	NA	5	1	0	NA	0	NA	18
ALS-SOD1	8	1	0	0	5	1	9	1	0	NA	0	NA	0	NA	22
Sum	293		37		301		313		84		73		50		1151
b
	Cerebellum		Spinal Cord		Frontal Cortex		Motor Cortex		Temporal Cortex		Occipital cortex		Hippocampus		Sum
Control	0	0	0	0	0	0	0	0	0	0	0	0	0	0	0
FTLD-TDP	0	0	0	NA	26	0.764706	0	NA	21	0.7	0	NA	0	NA	47
ALS/FTLD	1	0.0625	1	0.5	14	0.538462	17	0.548387	0	NA	0	0	0	0	33
ALS-TDP	1	0.00621118	15	0.714286	12	0.0764331	62	0.287037	3	0.12	0	0	5	0.15625	98
ALS/AD	0	0	0	0	0	0	2	0.166667	0	NA	0	0	0	NA	2
FTLD-FUS	0	0	0	NA	0	0	0	NA	0	NA	0	NA	0	NA	0
FTLD-TAU	0	0	0	NA	0	0	0	NA	0	0	0	NA	0	NA	0
ALS-SOD1	0	0	0	NA	0	0	0	0	0	NA	0	NA	0	NA	0
Sum	2		16		52		81		24		0		5		180
c
	Cerebellum		Spinal Cord		Frontal Cortex		Motor Cortex		Temporal Cortex		Occipital cortex		Hippocampus		Sum
Control	0	0	0	0	0	0	0	0	0	0	0	0	0	0	0
FTLD-TDP	1	0.0212766	0	NA	13	0.382353	0	NA	13	0.433333	0	NA	0	NA	27
ALS/FTLD	0	0	0	0	2	0.0769231	4	0.129032	0	NA	0	0	0	0	6
ALS-TDP	0	0	2	0.0952381	5	0.0318471	19	0.087963	1	0.04	1	0.0204082	0	0	28
ALS/AD	0	0	0	0	0	0	1	0.0833333	0	NA	0	0	0	NA	1
FTLD-FUS	0	0	0	NA	0	0	0	NA	0	NA	0	NA	0	NA	0
FTLD-TAU	0	0	0	NA	0	0	0	NA	0	0	0	NA	0	NA	0
ALS-SOD1	0	0	0	NA	0	0	0	0	0	NA	0	NA	0	NA	0
Sum	1		2		20		24		14		1		0		62
d
	Cerebellum		Spinal Cord		Frontal Cortex		Motor Cortex		Temporal Cortex		Occipital cortex		Hippocampus		Sum
Control	0	NA	0	NA	0	NA	0	NA	0	NA	0	NA	0	NA	0
FTLD-TDP	0	0	0	NA	11	0.846154	0	NA	12	0.923077	0	NA	0	NA	23
ALS/FTLD	0	NA	0	NA	2	1	3	0.75	0	NA	0	NA	0	NA	5
ALS-TDP	0	NA	2	1	4	0.8	16	0.842105	1	1	0	0	0	NA	23
ALS/AD	0	NA	0	NA	0	NA	1	1	0	NA	0	NA	0	NA	1
FTLD-FUS	0	NA	0	NA	0	NA	0	NA	0	NA	0	NA	0	NA	0
FTLD-TAU	0	NA	0	NA	0	NA	0	NA	0	NA	0	NA	0	NA	0
ALS-SOD1	0	NA	0	NA	0	NA	0	NA	0	MA	0	NA	0	NA	0
Sum	0		2		17		20		13		0		0		52
