# Supplementary material for: TDP-43 represses cryptic exon inclusion in the FTD–ALS gene UNC13A
Source: Nature. 2022 Feb 23;603(7899):124–30. doi: 10.1038/s41586-022-04424-7 (PMC8891019; doi:10.1038/s41586-022-04424-7)
Supplement: Supplementary file 7 — List of all the primers used in the study [file 41586_2022_4424_MOESM7_ESM.xlsx]

## Sheet: Sheet1
Application	Target	Forward (5’-3’)	Reverse (5’-3’)	Figures
RT-qPCR	UNC13A_CE	TGGATGGAGAGATGGAACCT	GGGCTGTCTCATCGTAGTAAAC	Fig. 1c, Fig. 1f, Extended Data Fig. 3c, Extended Data Fig. 5a
	UNC13A	GGACGTGTGGTACAACCTGG	GTGTACTGGACATGGTACGGG	Fig. 1c, Fig. 1f
	TDP-43_1	AATTCTGCATGCCCCAGA	GAAGCATCTGTCTCATCCATTTT	Fig. 1c, Fig. 1f
	RPLP0	TCTACAACCCTGAAGTGCTTGAT	CAATCTGCAGACAGACACTGG	Fig. 1c, Fig. 1f, Extendeded Data Fig. 3c, Extended Data Fig. 4, Extended Data Fig. 5a, Extended Data Fig. 9c and 9e
	GAPDH	GTTCGACAGTCAGCCGCATC	GGAATTTGCCATGGGTGGA	Extendeded Data Fig. 3c, Extended Data Fig. 4, Extended Data Fig. 5a, Extended Data Fig. 9c and 9e
	KALRN_missplicing	TCCAGAATATGGCTGCTCACT	CAGCAGCATCTTGTGTGATGT	Extended Data Fig. 4
	RAPGEF6_alternative_splicing	GCTTGAACCTGGCATCTGTA	CCTCTTCTTCCTCTGTCGAAAC	Extended Data Fig. 4
	SYT7_missplicing	GAAGAAGGCTATCAACTTCCCA	TGTCTAGATCACAATGCACACA	Extended Data Fig. 4
	KALRN_normal_splicing	TTAGTCCCGGGTGTCCTTAT	AGCAGCATCATATTCTGGAAGT	Extended Data Fig. 4
	RAPGEF6_normal_splicing	GATGTTTCGACAGAGGTCACT	GGGCATCCTCATATAGCTTCTT	Extended Data Fig. 4
	SYT7_normal_splicing	CATCATCACCGTCAGCCTTAG	CTGTCTAGATCATTGATAGCCTTCTT	Extended Data Fig. 4
	CE_mCherry	GATGGAGAGATGGGGCC	GGGAAGGACAGCTTCAAGTAG	Extended Data Fig. 8d
	EGFP_junction_spanning	GCGAGGGCGAGGGCGATG	ACGTAGCCTTCCGGCATG	Extended Data Fig. 8e
	EGFP_within_exon	AGTTCATCTGCACCACCG	AACTCGATGGTGCGCTCC	Extended Data Fig. 8d and 8e
	TDP-43_second_exon	ACCGAAGATGAGAACGATGAG	CCTGGAAACTGGGCTGTAA	Extended Data Fig. 9c
	pTB_UNC13A minigene_CE	GATTGAACAGATGAATGAGTGATGA	TGTCTGGACCAATGTTGGTG	Extended Data Fig. 9e
	GFP_OE	GAAGCGCGATCACATGGT	CCATGCCGAGAGTGATCC	Extended Data Fig. 9f
RT-PCR	UNC13A_19_21	CAACCTGGACAAGCGAACTG	GGGCTGTCTCATCGTAGTAAAC	Extended Data Fig. 3a
	UNC13A_CE	TGGATGGAGAGATGGAACCT	GGGCTGTCTCATCGTAGTAAAC	Extended Data Fig. 3a
	mcherry	GTTCATGCGCTTCAAGGTG	TTGGTCACCTTCAGCTTGG	splicing reporter
	EGFP	ACAGGTACTGTGCCTATCAAAG	TGTGGCGGATCTTGAAGTTAG	Fig. 4e
