# Supplementary material for: TDP-43 represses cryptic exon inclusion in the FTD–ALS gene UNC13A
Source: Nature. 2022 Feb 23;603(7899):124–30. doi: 10.1038/s41586-022-04424-7 (PMC8891019; doi:10.1038/s41586-022-04424-7)
Supplement: Supplementary file 8 — Source Data Fig. 1 [file 41586_2022_4424_MOESM8_ESM.xlsx]

## Sheet: Figure 1
Panel c
	2^(-Delta Delta CT)
	3_CE-21	4_19-20	TDP-43
shSCR
1	0.796904	1.27256	1.11332
2	0.706057	1.16946	1.08683
3	0.737623	0.940669	0.831377
4	2.98944	0.828075	1.05115
5	0.805991	0.862642	0.945705
shTDP-43
1	1081.25	0.387922	0.116742
2	848.446	0.252471	0.0964872
3	913.101	0.269966	0.0908553
4	983.34	0.293646	0.0945585
5	725.536	0.241796	0.0882792
Panel e
	TDP-43	UNC13A
shSCR
1	0.838	0.9
2	1.105	1.049
3	1.057	1.051
shTDP-43
1	0.475	0.15
2	0.538	0.141
3	0.45	0.1
Panel h
	2^(-Delta Delta CT)
	3_CE-21	4_19-20	TDP43
shSCR
GM-1	0.332516	1.92153	1.21582
GM-2	0.428075	1.32433	0.960834
GM-3	2.86614	0.575579	0.826243
GM-4	2.45115	0.682732	1.03603
shTDP43
GM-1	10708.9	0.13931	0.0235603
GM-2	11399.8	0.152811	0.0212793
GM-3	3676.59	0.108584	0.0652821
GM-4	3939.85	0.115557	0.0535579
shSCR
4048-1	1.56982	1.08295	0.984739
4048-2	1.33937	0.741815	0.720421
4048-3	0.601857	1.03215	1.08392
4048-4	0.790236	1.20602	1.30046
shTDP43
4048-1	7655.62	0.104598	0.0185594
4048-2	8577.22	0.134158	0.00940705
4048-3	4146.51	0.441672	0.0394186
4048-4	2077.94	0.20026	0.0196738
shSCR
005-1	1.74789	0.711155	0.666006
005-2	8.13508	0.73891	0.718822
005-3	0.24533	1.59837	1.61125
005-4	0.286664	1.1906	1.2964
shTDP43
005-1	5012.63	0.0573492	0.00734061
005-2	6421.49	0.0635492	0.0110372
005-3	3177.89	0.0875533	0.0145028
005-4	2842.87	0.0821061	0.0123299
Panel j
	TDP-43	UNC13A
shSCR
1	1.23609	1.23137
2	0.96231	1.02901
3	0.801597	0.739623
shTDP-43
1	0.0102968	0.0359983
2	0.00585754	0.0340646
3	0.0402081	0.060205
