# Supplementary material for: TDP-43 represses cryptic exon inclusion in the FTD–ALS gene UNC13A
Source: Nature. 2022 Feb 23;603(7899):124–30. doi: 10.1038/s41586-022-04424-7 (PMC8891019; doi:10.1038/s41586-022-04424-7)
Supplement: Supplementary file 9 — Source Data Fig. 2 [file 41586_2022_4424_MOESM9_ESM.xlsx]

## Sheet: Figure 2a
Random ID	Sex	Genotype	Symptom_main	Symptom_supp	Cryptic Exon RT-qPCR signal	Cryptic Exon RT-qPCR signal (Normalized to the mean of healthy controls)
159	F	CTRL	Healthy control	Healthy control	3.79963e-05	5.76513
158	M	CTRL	Healthy control	Healthy control	0	0
134	M	CTRL	Healthy control	Healthy control	0	0
135	M	CTRL	Healthy control	Healthy control	0	0
140	F	CTRL	Healthy control	Healthy control	1.03509e-05	1.57053
141	M	CTRL	Healthy control	Healthy control	0	0
142	M	CTRL	Healthy control	Healthy control	0	0
143	M	CTRL	Healthy control	Healthy control	0	0
151	F	CTRL	Healthy control	Healthy control	0	0
137	F	CTRL	Healthy control	Healthy control	0	0
138	F	CTRL	Healthy control	Healthy control	0	0
139	M	CTRL	Healthy control	Healthy control	2.5482e-05	3.86636
144	F	CTRL	Healthy control	Healthy control	0	0
145	M	CTRL	Healthy control	Healthy control	4.79824e-06	0.728031
147	F	CTRL	Healthy control	Healthy control	0	0
149	M	CTRL	Healthy control	Healthy control	0	0
150	M	CTRL	Healthy control	Healthy control	1.52016e-05	2.30653
152	M	CTRL	Healthy control	Healthy control	4.54018e-06	0.688876
153	M	CTRL	Healthy control	Healthy control	0	0
154	M	CTRL	Healthy control	Healthy control	0	0
155	F	CTRL	Healthy control	Healthy control	0	0
157	F	CTRL	Healthy control	Healthy control	2.52692e-05	3.83407
133	M	CTRL	Healthy control	Healthy control	0	0
136	F	CTRL	Healthy control	Healthy control	1.80067e-05	2.73214
146	F	CTRL	Healthy control	Healthy control	0	0
148	M	CTRL	Healthy control	Healthy control	0	0
156	F	CTRL	Healthy control	Healthy control	3.63038e-05	5.50833
75	M	Sporadic	FTLD-TDP	FTD	0.000264183	40.0842
79	F	Sporadic	FTLD-TDP	FTD	3.49691e-05	5.30582
81	F	Sporadic	FTLD-TDP	FTD	0.00251744	381.968
84	F	Sporadic	FTLD-TDP	FTD	0.00115697	175.545
85	M	Sporadic	FTLD-TDP	FTD	0	0
87	F	Sporadic	FTLD-TDP	FTD	0.00104353	158.334
89	M	Sporadic	FTLD-TDP	FTD	0.000300642	45.6161
91	F	Sporadic	FTLD-TDP	FTD	0	0
96	F	Sporadic	FTLD-TDP	FTD	8.03328e-05	12.1888
98	M	C9ORF72+	FTLD-TDP	FTD	0.000129262	19.6128
99	F	C9ORF72+	FTLD-TDP	FTD	0.000933889	141.698
100	M	C9ORF72+	FTLD-TDP	FTD	0.00101062	153.34
101	F	C9ORF72+	FTLD-TDP	FTD	0.000506199	76.8049
103	F	C9ORF72+	FTLD-TDP	FTD	0.00673596	1022.04
105	M	C9ORF72+	FTLD-TDP	FTD	0.000416605	63.211
106	F	C9ORF72+	FTLD-TDP	FTD	0.000647958	98.3139
107	M	C9ORF72+	FTLD-TDP	FTD	0.00056683	86.0044
108	M	C9ORF72+	FTLD-TDP	FTD	0.000222524	33.7633
111	F	C9ORF72+	FTLD-TDP	FTD	0.0011717	177.781
115	F	C9ORF72+	FTLD-TDP	FTD	0.000175304	26.5987
119	M	C9ORF72+	FTLD-TDP	FTD	0.00139063	210.999
121	F	C9ORF72+	FTLD-TDP	FTD	0.000455332	69.087
123	M	C9ORF72+	FTLD-TDP	FTD	4.87947e-05	7.40357
126	F	GRN+	FTLD-TDP	FTD	0.000467953	71.002
127	F	GRN+	FTLD-TDP	FTD	0.000481052	72.9894
128	F	GRN+	FTLD-TDP	FTD	0.00075169	114.053
131	F	GRN+	FTLD-TDP	FTD	0.000767422	116.44
76	F	Sporadic	FTLD-TDP	FTD	0.000110606	16.7821
78	M	Sporadic	FTLD-TDP	FTD	0.000596253	90.4687
80	M	Sporadic	FTLD-TDP	FTD	0.00011864	18.0011
82	M	Sporadic	FTLD-TDP	FTD	0.000790671	119.968
83	M	Sporadic	FTLD-TDP	FTD	0.000422483	64.1029
86	F	Sporadic	FTLD-TDP	FTD	0.000209363	31.7664
88	F	Sporadic	FTLD-TDP	FTD	0.000406608	61.6942
90	F	Sporadic	FTLD-TDP	FTD	0.000554799	84.179
92	M	Sporadic	FTLD-TDP	FTD	8.2969e-05	12.5888
93	M	Sporadic	FTLD-TDP	FTD	0	0
94	F	Sporadic	FTLD-TDP	FTD	9.95389e-05	15.1029
95	M	Sporadic	FTLD-TDP	FTD	0.000527427	80.0259
102	M	C9ORF72+	FTLD-TDP	FTD	0.000666106	101.067
104	F	C9ORF72+	FTLD-TDP	FTD	8.45568e-05	12.8297
109	M	C9ORF72+	FTLD-TDP	FTD	0.00034	51.5877
110	M	C9ORF72+	FTLD-TDP	FTD	0.00197482	299.637
113	M	C9ORF72+	FTLD-TDP	FTD	5.39541e-05	8.18638
114	M	C9ORF72+	FTLD-TDP	FTD	0.00125359	190.206
116	M	C9ORF72+	FTLD-TDP	FTD	0.00204036	309.582
117	M	C9ORF72+	FTLD-TDP	FTD	0.001721	261.125
118	M	C9ORF72+	FTLD-TDP	FTD	0.00285884	433.768
120	M	C9ORF72+	FTLD-TDP	FTD	0.00104888	159.146
122	M	C9ORF72+	FTLD-TDP	FTD	0.00292977	444.53
124	M	GRN+	FTLD-TDP	FTD	0.00213948	324.62
125	F	GRN+	FTLD-TDP	FTD	0.000884776	134.246
129	M	GRN+	FTLD-TDP	FTD	0.00024563	37.2691
130	F	GRN+	FTLD-TDP	FTD	0.000768716	116.636
132	M	GRN+	FTLD-TDP	FTD	0.0036388	552.111
77	F	Sporadic	FTLD-TDP	FTD	0.00373012	565.967
97	F	Sporadic	FTLD-TDP	FTD	0.000232577	35.2887
112	M	C9ORF72+	FTLD-TDP	FTD	0.00200468	304.167
45	F	Sporadic	FTLD-TDP	ALS/FTD	0.000983561	149.235
46	F	Sporadic	FTLD-TDP	ALS/FTD	0.000160413	24.3393
59	F	C9ORF72+	FTLD-TDP	ALS/FTD	7.51567e-05	11.4034
60	M	C9ORF72+	FTLD-TDP	ALS/FTD	0.000173889	26.3839
64	F	C9ORF72+	FTLD-TDP	ALS/FTD	0.000860116	130.504
67	M	C9ORF72+	FTLD-TDP	ALS/FTD	0.000145721	22.11
72	M	C9ORF72+	FTLD-TDP	ALS/FTD	1.83295e-05	2.78112
43	F	Sporadic	FTLD-TDP	ALS/FTD	0.000103933	15.7696
44	F	Sporadic	FTLD-TDP	ALS/FTD	0.000227125	34.4613
47	M	Sporadic	FTLD-TDP	ALS/FTD	0.000409944	62.2003
48	M	Sporadic	FTLD-TDP	ALS/FTD	0.000211375	32.0717
49	M	Sporadic	FTLD-TDP	ALS/FTD	0	0
50	F	Sporadic	FTLD-TDP	ALS/FTD	0.000844748	128.173
52	F	Sporadic	FTLD-TDP	ALS/FTD	0.000873785	132.578
53	F	Sporadic	FTLD-TDP	ALS/FTD	0.000715892	108.621
54	F	C9ORF72+	FTLD-TDP	ALS/FTD	0.00150269	228.002
56	F	C9ORF72+	FTLD-TDP	ALS/FTD	0.000266443	40.427
58	M	C9ORF72+	FTLD-TDP	ALS/FTD	0.000163741	24.8443
61	M	C9ORF72+	FTLD-TDP	ALS/FTD	0.000861811	130.761
65	F	C9ORF72+	FTLD-TDP	ALS/FTD	0.00290885	441.357
66	F	C9ORF72+	FTLD-TDP	ALS/FTD	0.00161832	245.545
68	M	C9ORF72+	FTLD-TDP	ALS/FTD	0.000311124	47.2064
70	M	C9ORF72+	FTLD-TDP	ALS/FTD	0.00329672	500.208
71	F	C9ORF72+	FTLD-TDP	ALS/FTD	0.00188056	285.335
74	M	C9ORF72+	FTLD-TDP	ALS/FTD	0.000174282	26.4436
51	M	Sporadic	FTLD-TDP	ALS/FTD	0.000704598	106.908
55	M	C9ORF72+	FTLD-TDP	ALS/FTD	0.00025045	38.0004
57	M	C9ORF72+	FTLD-TDP	ALS/FTD	0.000167871	25.4709
62	M	C9ORF72+	FTLD-TDP	ALS/FTD	0.00180915	274.501
63	F	C9ORF72+	FTLD-TDP	ALS/FTD	0.00702454	1065.82
69	F	C9ORF72+	FTLD-TDP	ALS/FTD	0.00489386	742.539
73	F	C9ORF72+	FTLD-TDP	ALS/FTD	0.00245886	373.08

## Sheet: Figure 2b
filename	STMN2_ex1_cx	STMN2_ex1_ex2	STMN2_%	UNC13A_ex19_ex20	UNC13A_ex20_cx	UNC13A_ex20_alt_cx	UNC13A_cx_ex21	UNC13A_ex20_ex21	UNC13A_ex20_cx_%	UNC13A_ex20_alt_cx_%	UNC13A_cx_ex21_%	STMN2_TPM	UNC13A_TPM	donor	tissue	disease_group	RIN
uniq_marked_duplicates_CGND-HRA-00013.sorted.bam	0	828	0	294	0	0	0	181	0	0	0	115.37	22.41	NEUEL133AK6	Frontal Cortex	ALS-TDP	6.5
uniq_marked_duplicates_CGND-HRA-00014-2.sorted.bam	0	817	0	247	0	0	0	160	0	0	0	102.01	19.96	NEUYV496XLP	Frontal Cortex	ALS/FTLD	6
uniq_marked_duplicates_CGND-HRA-00015.sorted.bam	2	775	0.2574	194	0	0	0	150	0	0	0	104.89	17.56	NEUZU200WEQ	Frontal Cortex	ALS-TDP	6.6
uniq_marked_duplicates_CGND-HRA-00016.sorted.bam	8	447	1.75824	205	0	1	1	162	0	0.61349	0.61349	54.22	18.97	NEUME287RK2	Frontal Cortex	ALS/FTLD	6.4
uniq_marked_duplicates_CGND-HRA-00017.sorted.bam	0	929	0	195	0	0	0	148	0	0	0	136.84	18.5	NEUEC006FND	Frontal Cortex	ALS-TDP	6.8
uniq_marked_duplicates_CGND-HRA-00018.sorted.bam	4	633	0.62794	105	0	0	0	88	0	0	0	134.51	15	NEUKM699KKH	Frontal Cortex	ALS/FTLD	6.4
uniq_marked_duplicates_CGND-HRA-00019.sorted.bam	0	761	0	241	0	0	0	169	0	0	0	104.97	24.71	NEUWX086DGZ	Frontal Cortex	ALS-TDP	7.3
uniq_marked_duplicates_CGND-HRA-00020-2.sorted.bam	0	698	0	202	0	0	0	153	0	0	0	144.55	28.46	NEUJZ255ZC5	Frontal Cortex	ALS-TDP	5.7
uniq_marked_duplicates_CGND-HRA-00021.sorted.bam	0	763	0	172	0	0	0	146	0	0	0	85.32	13.02	NEUHC282LVJ	Frontal Cortex	Control	6.1
uniq_marked_duplicates_CGND-HRA-00022.sorted.bam	0	1077	0	183	0	0	0	124	0	0	0	83.45	9.11	NEUXT979EZV	Frontal Cortex	ALS-TDP	7.1
uniq_marked_duplicates_CGND-HRA-00023.sorted.bam	5	731	0.67934	326	0	1	0	259	0	0.38461	0	64.7	17.98	NEUYB686REL	Frontal Cortex	ALS-TDP	5.8
uniq_marked_duplicates_CGND-HRA-00024.sorted.bam	0	188	0	144	0	0	0	116	0	0	0	34.87	15.41	NEUJR139GPF	Frontal Cortex	ALS-TDP	5.4
uniq_marked_duplicates_CGND-HRA-00025.sorted.bam	0	916	0	288	0	0	0	195	0	0	0	144.32	32.77	NEUGA773REC	Frontal Cortex	ALS-TDP	7.3
uniq_marked_duplicates_CGND-HRA-00026.sorted.bam	0	1337	0	304	0	0	0	217	0	0	0	88.45	15.8	NEUNW210GCW	Frontal Cortex	ALS-TDP	8.1
uniq_marked_duplicates_CGND-HRA-00027.sorted.bam	73	363	16.7431	15	0	0	0	14	0	0	0	38.87	1.31	NEUEL133AK6	Lumbar Spinal Cord	ALS-TDP	2.6
uniq_marked_duplicates_CGND-HRA-00028.sorted.bam	4	30	11.7647	4	0	0	0	3	0	0	0	2.9	0.38	NEUYV496XLP	Lumbar Spinal Cord	ALS/FTLD	2.3
uniq_marked_duplicates_CGND-HRA-00029.sorted.bam	4	251	1.56862	14	0	0	0	10	0	0	0	22.24	1.15	NEUZU200WEQ	Lumbar Spinal Cord	ALS-TDP	2.6
uniq_marked_duplicates_CGND-HRA-00031.sorted.bam	1	14	6.66666	4	0	0	0	3	0	0	0	1.89	0.29	NEUEC006FND	Lumbar Spinal Cord	ALS-TDP	2.3
uniq_marked_duplicates_CGND-HRA-00032.sorted.bam	9	272	3.20284	15	1	1	0	18	5.26315	5.26315	0	24.44	1.52	NEUKM699KKH	Lumbar Spinal Cord	ALS/FTLD	8
uniq_marked_duplicates_CGND-HRA-00034.sorted.bam	0	312	0	25	0	0	0	19	0	0	0	19.89	0.94	NEUJZ255ZC5	Lumbar Spinal Cord	ALS-TDP	4.5
uniq_marked_duplicates_CGND-HRA-00035.sorted.bam	0	306	0	15	0	0	0	22	0	0	0	19.94	1.21	NEUHC282LVJ	Lumbar Spinal Cord	Control	6.7
uniq_marked_duplicates_CGND-HRA-00036.sorted.bam	17	147	10.3659	12	0	0	0	6	0	0	0	12.75	0.79	NEUXT979EZV	Lumbar Spinal Cord	ALS-TDP	2.8
uniq_marked_duplicates_CGND-HRA-00037.sorted.bam	18	7	72	3	0	0	0	3	0	0	0	1.51	0.23	NEUYB686REL	Lumbar Spinal Cord	ALS-TDP	4.7
uniq_marked_duplicates_CGND-HRA-00038.sorted.bam	2	6	25	12	0	0	0	7	0	0	0	0.61	0.28	NEUJR139GPF	Lumbar Spinal Cord	ALS-TDP	4.4
uniq_marked_duplicates_CGND-HRA-00039.sorted.bam	0	42	0	11	0	0	0	7	0	0	0	2.27	0.5	NEUGA773REC	Lumbar Spinal Cord	ALS-TDP	6.2
uniq_marked_duplicates_CGND-HRA-00040.sorted.bam	0	107	0	12	0	0	0	11	0	0	0	7.82	0.8	NEUNW210GCW	Lumbar Spinal Cord	ALS-TDP	6.9
uniq_marked_duplicates_CGND-HRA-00041.sorted.bam	30	29	50.8475	3	0	0	0	2	0	0	0	2.41	0.23	NEUEL133AK6	Cervical Spinal Cord	ALS-TDP	7.9
uniq_marked_duplicates_CGND-HRA-00042.sorted.bam	3	39	7.14285	13	0	0	0	5	0	0	0	3.68	0.49	NEUYV496XLP	Cervical Spinal Cord	ALS/FTLD	6.1
uniq_marked_duplicates_CGND-HRA-00043.sorted.bam	0	11	0	2	0	0	0	3	0	0	0	1.63	0.34	NEUZU200WEQ	Cervical Spinal Cord	ALS-TDP	7.3
uniq_marked_duplicates_CGND-HRA-00045.sorted.bam	0	72	0	21	0	0	0	16	0	0	0	11.46	1.7	NEUEC006FND	Cervical Spinal Cord	ALS-TDP	6.2
uniq_marked_duplicates_CGND-HRA-00046.sorted.bam	32	333	8.76712	20	0	0	0	12	0	0	0	17.85	0.98	NEUKM699KKH	Cervical Spinal Cord	ALS/FTLD	6.9
uniq_marked_duplicates_CGND-HRA-00047.sorted.bam	9	15	37.5	11	0	0	0	8	0	0	0	0.5	0.34	NEUWX086DGZ	Cervical Spinal Cord	ALS-TDP	8.7
uniq_marked_duplicates_CGND-HRA-00048.sorted.bam	0	292	0	17	0	0	0	10	0	0	0	26.2	0.87	NEUJZ255ZC5	Cervical Spinal Cord	ALS-TDP	6
uniq_marked_duplicates_CGND-HRA-00049.sorted.bam	1	940	0.10626	48	0	0	0	32	0	0	0	43.01	1.63	NEUHC282LVJ	Cervical Spinal Cord	Control	7
uniq_marked_duplicates_CGND-HRA-00050.sorted.bam	4	108	3.57142	5	0	0	1	3	0	0	25	13.38	0.65	NEUXT979EZV	Cervical Spinal Cord	ALS-TDP	7.1
uniq_marked_duplicates_CGND-HRA-00051.sorted.bam	5	11	31.25	6	0	0	0	4	0	0	0	0.66	0.22	NEUYB686REL	Cervical Spinal Cord	ALS-TDP	5.7
uniq_marked_duplicates_CGND-HRA-00052.sorted.bam	0	9	0	9	0	0	0	11	0	0	0	0.54	0.24	NEUJR139GPF	Cervical Spinal Cord	ALS-TDP	5.1
uniq_marked_duplicates_CGND-HRA-00053.sorted.bam	3	37	7.5	11	0	0	0	4	0	0	0	3.58	0.56	NEUGA773REC	Cervical Spinal Cord	ALS-TDP	7
uniq_marked_duplicates_CGND-HRA-00054.sorted.bam	1	18	5.26315	7	0	0	0	6	0	0	0	3.56	0.55	NEUNW210GCW	Cervical Spinal Cord	ALS-TDP	6.8
uniq_marked_duplicates_CGND-HRA-00055.sorted.bam	0	1230	0	277	0	0	0	210	0	0	0	116.58	15.86	NEUEL133AK6	Medial Motor Cortex	ALS-TDP	7.9
uniq_marked_duplicates_CGND-HRA-00056.sorted.bam	0	727	0	250	0	0	0	171	0	0	0	107.86	22.53	NEUYV496XLP	Medial Motor Cortex	ALS/FTLD	6.6
uniq_marked_duplicates_CGND-HRA-00057.sorted.bam	7	587	1.17845	162	1	2	1	114	0.86956	1.72413	0.86956	111.84	21.12	NEUZU200WEQ	Medial Motor Cortex	ALS-TDP	6.4
uniq_marked_duplicates_CGND-HRA-00058.sorted.bam	4	165	2.36686	163	1	2	4	97	1.0204	2.0202	3.96039	36.95	20.25	NEUME287RK2	Medial Motor Cortex	ALS/FTLD	6.1
uniq_marked_duplicates_CGND-HRA-00059.sorted.bam	0	639	0	182	0	0	0	128	0	0	0	105.06	16.01	NEUEC006FND	Medial Motor Cortex	ALS-TDP	5.8
uniq_marked_duplicates_CGND-HRA-00060.sorted.bam	10	974	1.01626	255	0	0	1	165	0	0	0.6024	141.72	19.22	NEUKM699KKH	Medial Motor Cortex	ALS/FTLD	5.7
uniq_marked_duplicates_CGND-HRA-00061.sorted.bam	0	1283	0	332	0	0	0	250	0	0	0	176.63	25.53	NEUWX086DGZ	Medial Motor Cortex	ALS-TDP	6.2
uniq_marked_duplicates_CGND-HRA-00062.sorted.bam	0	1491	0	449	0	0	0	375	0	0	0	127.63	26.21	NEUJZ255ZC5	Medial Motor Cortex	ALS-TDP	6.4
uniq_marked_duplicates_CGND-HRA-00063.sorted.bam	0	1552	0	103	0	0	0	81	0	0	0	52.73	2.49	NEUHC282LVJ	Medial Motor Cortex	Control	7.1
uniq_marked_duplicates_CGND-HRA-00064.sorted.bam	0	989	0	209	0	2	0	144	0	1.36986	0	138.42	16.72	NEUXT979EZV	Medial Motor Cortex	ALS-TDP	6.2
uniq_marked_duplicates_CGND-HRA-00065.sorted.bam	4	202	1.94174	123	1	1	6	62	1.5873	1.5873	8.82352	22.66	7.93	NEUYB686REL	Medial Motor Cortex	ALS-TDP	4.1
uniq_marked_duplicates_CGND-HRA-00066.sorted.bam	0	64	0	150	0	0	0	116	0	0	0	4.63	5.34	NEUJR139GPF	Medial Motor Cortex	ALS-TDP	3.1
uniq_marked_duplicates_CGND-HRA-00068.sorted.bam	0	1302	0	261	0	0	0	197	0	0	0	100.93	14.84	NEUNW210GCW	Medial Motor Cortex	ALS-TDP	6.8
uniq_marked_duplicates_CGND-HRA-00069.sorted.bam	0	1004	0	65	0	0	0	42	0	0	0	123.98	4.7	NEUEL133AK6	Cerebellum	ALS-TDP	6.7
uniq_marked_duplicates_CGND-HRA-00070.sorted.bam	0	316	0	40	0	0	0	21	0	0	0	134.08	9.37	NEUYV496XLP	Cerebellum	ALS/FTLD	5.8
uniq_marked_duplicates_CGND-HRA-00071.sorted.bam	0	1510	0	168	0	0	0	118	0	0	0	142.59	7.85	NEUZU200WEQ	Cerebellum	ALS-TDP	6.4
uniq_marked_duplicates_CGND-HRA-00072.sorted.bam	0	798	0	76	0	0	0	48	0	0	0	74.62	4.78	NEUME287RK2	Cerebellum	ALS/FTLD	6.8
uniq_marked_duplicates_CGND-HRA-00073.sorted.bam	0	688	0	53	0	0	0	26	0	0	0	91.87	3.76	NEUEC006FND	Cerebellum	ALS-TDP	5.3
uniq_marked_duplicates_CGND-HRA-00074.sorted.bam	0	860	0	43	0	0	0	26	0	0	0	101.01	3.07	NEUKM699KKH	Cerebellum	ALS/FTLD	6.3
uniq_marked_duplicates_CGND-HRA-00075.sorted.bam	0	1068	0	81	0	0	0	67	0	0	0	155.09	7.76	NEUWX086DGZ	Cerebellum	ALS-TDP	6.5
uniq_marked_duplicates_CGND-HRA-00076.sorted.bam	0	565	0	69	0	0	0	55	0	0	0	160.36	10.99	NEUJZ255ZC5	Cerebellum	ALS-TDP	6.1
uniq_marked_duplicates_CGND-HRA-00077.sorted.bam	0	455	0	37	0	0	0	22	0	0	0	103.5	4.04	NEUHC282LVJ	Cerebellum	Control	7.2
uniq_marked_duplicates_CGND-HRA-00078.sorted.bam	0	291	0	25	0	0	0	16	0	0	0	72.17	3.45	NEUXT979EZV	Cerebellum	ALS-TDP	6.6
uniq_marked_duplicates_CGND-HRA-00079.sorted.bam	0	403	0	56	0	0	0	42	0	0	0	43.11	3.94	NEUYB686REL	Cerebellum	ALS-TDP	5.2
uniq_marked_duplicates_CGND-HRA-00081.sorted.bam	0	520	0	77	0	0	0	56	0	0	0	107.54	10.88	NEUGA773REC	Cerebellum	ALS-TDP	8.1
uniq_marked_duplicates_CGND-HRA-00082.sorted.bam	0	1255	0	89	0	0	0	69	0	0	0	98.78	3.73	NEUNW210GCW	Cerebellum	ALS-TDP	6.2
uniq_marked_duplicates_CGND-HRA-00083.sorted.bam	0	1043	0	245	0	0	0	191	0	0	0	100.91	12.9	NEUEL133AK6	Lateral Motor Cortex	ALS-TDP	5.9
uniq_marked_duplicates_CGND-HRA-00084-2.sorted.bam	1	615	0.16233	157	0	0	0	109	0	0	0	81.22	17.96	NEUYV496XLP	Lateral Motor Cortex	ALS/FTLD	5.9
uniq_marked_duplicates_CGND-HRA-00085.sorted.bam	9	750	1.18577	221	0	1	1	165	0	0.6024	0.6024	63.38	11.65	NEUZU200WEQ	Lateral Motor Cortex	ALS-TDP	2.4
uniq_marked_duplicates_CGND-HRA-00086.sorted.bam	0	185	0	53	0	0	0	34	0	0	0	11.72	1.98	NEUME287RK2	Lateral Motor Cortex	ALS/FTLD	7.8
uniq_marked_duplicates_CGND-HRA-00087.sorted.bam	0	260	0	95	0	0	0	80	0	0	0	71.82	16.42	NEUEC006FND	Lateral Motor Cortex	ALS-TDP	4
uniq_marked_duplicates_CGND-HRA-00088.sorted.bam	8	1309	0.60744	206	0	0	0	141	0	0	0	82.98	8.87	NEUKM699KKH	Lateral Motor Cortex	ALS/FTLD	7.4
uniq_marked_duplicates_CGND-HRA-00089-2.sorted.bam	1	711	0.14044	188	0	0	0	130	0	0	0	90.25	16	NEUWX086DGZ	Lateral Motor Cortex	ALS-TDP	7.1
uniq_marked_duplicates_CGND-HRA-00090.sorted.bam	0	873	0	232	0	0	0	191	0	0	0	174.8	34.26	NEUJZ255ZC5	Lateral Motor Cortex	ALS-TDP	2.6
uniq_marked_duplicates_CGND-HRA-00091.sorted.bam	0	1834	0	377	0	0	0	257	0	0	0	166.62	21.2	NEUHC282LVJ	Lateral Motor Cortex	Control	7
uniq_marked_duplicates_CGND-HRA-00092.sorted.bam	0	697	0	259	0	1	0	178	0	0.55865	0	73.19	17.57	NEUXT979EZV	Lateral Motor Cortex	ALS-TDP	6.8
uniq_marked_duplicates_CGND-HRA-00093.sorted.bam	3	610	0.48939	148	3	3	0	108	2.7027	2.7027	0	43.21	6.62	NEUYB686REL	Lateral Motor Cortex	ALS-TDP	5.1
uniq_marked_duplicates_CGND-HRA-00095.sorted.bam	0	657	0	132	0	0	0	99	0	0	0	70.35	11.4	NEUGA773REC	Lateral Motor Cortex	ALS-TDP	5.4
uniq_marked_duplicates_CGND-HRA-00096.sorted.bam	1	1255	0.07961	373	0	0	0	269	0	0	0	103.13	19	NEUNW210GCW	Lateral Motor Cortex	ALS-TDP	7.3
uniq_marked_duplicates_CGND-HRA-00099.sorted.bam	0	656	0	72	0	0	0	62	0	0	0	92.13	6.49	JHU3	Cerebellum	ALS-TDP	6.6
uniq_marked_duplicates_CGND-HRA-00100.sorted.bam	0	345	0	16	0	0	0	5	0	0	0	201.99	8.49	JHU4	Cerebellum	ALS-TDP	6.4
uniq_marked_duplicates_CGND-HRA-00101.sorted.bam	0	648	0	65	0	0	0	51	0	0	0	189.98	14.55	JHU5	Cerebellum	ALS-TDP	5.8
uniq_marked_duplicates_CGND-HRA-00104.sorted.bam	0	495	0	89	0	0	0	39	0	0	0	138.02	12.18	JHU8	Cerebellum	ALS-SOD1	6.8
uniq_marked_duplicates_CGND-HRA-00106.sorted.bam	0	759	0	85	0	0	0	55	0	0	0	141.64	8.13	JHU10	Cerebellum	ALS-TDP	6.9
uniq_marked_duplicates_CGND-HRA-00108.sorted.bam	0	1323	0	116	0	0	0	95	0	0	0	143.71	8.21	JHU12	Cerebellum	ALS-TDP	7.7
uniq_marked_duplicates_CGND-HRA-00110.sorted.bam	0	728	0	41	0	0	0	39	0	0	0	112.9	5	JHU14	Cerebellum	ALS-SOD1	7.8
uniq_marked_duplicates_CGND-HRA-00111.sorted.bam	0	969	0	74	0	0	0	49	0	0	0	128.69	6.56	JHU15	Cerebellum	ALS-TDP	7.6
uniq_marked_duplicates_CGND-HRA-00115.sorted.bam	0	380	0	162	0	0	0	107	0	0	0	69.37	34.85	JHU19	Frontal Cortex	ALS-TDP	3.2
uniq_marked_duplicates_CGND-HRA-00118.sorted.bam	0	469	0	49	0	0	0	37	0	0	0	200.01	15.48	JHU22	Cerebellum	ALS-TDP	4.4
uniq_marked_duplicates_CGND-HRA-00121.sorted.bam	0	161	0	27	0	0	0	17	0	0	0	198.08	20.18	JHU25	Cerebellum	ALS-TDP	5.1
uniq_marked_duplicates_CGND-HRA-00125.sorted.bam	0	223	0	31	0	0	0	21	0	0	0	57.62	7.88	JHU29	Cerebellum	ALS-TDP	2.6
uniq_marked_duplicates_CGND-HRA-00126.sorted.bam	0	873	0	79	0	0	0	67	0	0	0	196.64	11.16	JHU30	Cerebellum	ALS-TDP	5.8
uniq_marked_duplicates_CGND-HRA-00128.sorted.bam	1	1214	0.0823	119	0	0	0	72	0	0	0	186.82	8.56	JHU32	Cerebellum	ALS-TDP	2.3
uniq_marked_duplicates_CGND-HRA-00129.sorted.bam	0	1097	0	168	0	1	0	131	0	0.75757	0	179.28	19.58	JHU33	Frontal Cortex	ALS-TDP	4.2
uniq_marked_duplicates_CGND-HRA-00130.sorted.bam	0	162	0	23	0	0	0	14	0	0	0	76.23	8.34	JHU34	Cerebellum	ALS-TDP	2.8
uniq_marked_duplicates_CGND-HRA-00132.sorted.bam	0	6	0	5	0	0	0	3	0	0	0	0.12	0.26	JHU36	Cervical Spinal Cord	ALS-TDP	3.6
uniq_marked_duplicates_CGND-HRA-00134.sorted.bam	1	633	0.15772	185	0	0	1	146	0	0	0.68027	168.92	33.51	JHU38	Other Motor Cortex	ALS-TDP	6.4
uniq_marked_duplicates_CGND-HRA-00139.sorted.bam	0	1507	0	273	0	0	0	219	0	0	0	188.08	22.79	JHU43	Frontal Cortex	ALS-SOD1	3
uniq_marked_duplicates_CGND-HRA-00141.sorted.bam	0	93	0	50	0	0	0	32	0	0	0	27.01	16.52	JHU45	Cerebellum	ALS-TDP	3.3
uniq_marked_duplicates_CGND-HRA-00142.sorted.bam	0	45	0	12	0	0	0	7	0	0	0	5.04	1.67	JHU46	Cerebellum	ALS-TDP	3.3
uniq_marked_duplicates_CGND-HRA-00143.sorted.bam	0	886	0	95	0	0	0	56	0	0	0	172.56	11.41	JHU47	Cerebellum	ALS-TDP	8.1
uniq_marked_duplicates_CGND-HRA-00146.sorted.bam	0	55	0	43	0	0	0	29	0	0	0	10.98	7.65	JHU50	Cerebellum	ALS-TDP	2.4
uniq_marked_duplicates_CGND-HRA-00147.sorted.bam	0	275	0	100	0	0	0	55	0	0	0	53.15	22.96	JHU51	Other Motor Cortex	ALS-TDP	2.4
uniq_marked_duplicates_CGND-HRA-00148.sorted.bam	5	1345	0.37037	427	0	0	0	294	0	0	0	144.86	29.74	JHU52	Frontal Cortex	ALS-TDP	2.3
uniq_marked_duplicates_CGND-HRA-00149.sorted.bam	0	1702	0	451	0	0	0	288	0	0	0	275.98	40.6	JHU53	Frontal Cortex	ALS-TDP	2.3
uniq_marked_duplicates_CGND-HRA-00151.sorted.bam	0	469	0	78	0	0	0	60	0	0	0	84.88	8.21	JHU55	Cerebellum	ALS-TDP	6.6
uniq_marked_duplicates_CGND-HRA-00154.sorted.bam	1	902	0.11074	88	0	0	0	74	0	0	0	143.05	7.36	JHU58	Cerebellum	ALS-TDP	6.9
uniq_marked_duplicates_CGND-HRA-00159.sorted.bam	0	430	0	49	0	0	0	31	0	0	0	172.25	12.72	JHU63	Cerebellum	ALS-TDP	3.3
uniq_marked_duplicates_CGND-HRA-00160.sorted.bam	18	439	3.93873	159	3	3	0	94	3.09278	3.09278	0	63.89	16.82	JHU64	Frontal Cortex	ALS/FTLD	5.1
uniq_marked_duplicates_CGND-HRA-00166.sorted.bam	0	776	0	76	0	0	0	30	0	0	0	172.51	7.68	JHU70	Cerebellum	ALS-TDP	7.2
uniq_marked_duplicates_CGND-HRA-00168.sorted.bam	0	497	0	44	0	0	0	37	0	0	0	207.59	18.19	JHU72	Cerebellum	ALS-TDP	3.3
uniq_marked_duplicates_CGND-HRA-00169.sorted.bam	0	712	0	36	0	1	0	26	0	3.7037	0	69.71	2.68	JHU73	Cerebellum	ALS-TDP	6.6
uniq_marked_duplicates_CGND-HRA-00170.sorted.bam	0	1196	0	58	0	0	0	20	0	0	0	187.78	5.17	JHU74	Cerebellum	ALS-SOD1	6.8
uniq_marked_duplicates_CGND-HRA-00171.sorted.bam	3	1	75	2	0	0	0	2	0	0	0	0.43	0.21	JHU75	Cervical Spinal Cord	ALS-TDP	6.7
uniq_marked_duplicates_CGND-HRA-00174.sorted.bam	0	40	0	4	0	0	0	2	0	0	0	4.57	0.81	JHU78	Cervical Spinal Cord	ALS-TDP	3.8
uniq_marked_duplicates_CGND-HRA-00175.sorted.bam	0	194	0	66	0	0	0	45	0	0	0	30.11	6.46	JHU79	Cerebellum	ALS-TDP	4.7
uniq_marked_duplicates_CGND-HRA-00178.sorted.bam	0	921	0	75	0	0	0	51	0	0	0	156.78	8.51	JHU82	Cerebellum	ALS-TDP	6.8
uniq_marked_duplicates_CGND-HRA-00179.sorted.bam	0	797	0	47	0	0	0	38	0	0	0	161.9	6.34	JHU83	Cerebellum	ALS-SOD1	5.5
uniq_marked_duplicates_CGND-HRA-00183.sorted.bam	0	808	0	72	0	0	0	52	0	0	0	163.21	8.38	NEUAP156PM4	Cerebellum	ALS-TDP	7
uniq_marked_duplicates_CGND-HRA-00193.sorted.bam	0	1000	0	239	0	0	0	185	0	0	0	163.46	25.12	NEURJ387PPV	Other Motor Cortex	ALS-TDP	4.5
uniq_marked_duplicates_CGND-HRA-00194.sorted.bam	0	440	0	30	0	0	0	17	0	0	0	140.19	8.52	NEUVB305VU7	Cerebellum	ALS-TDP	3
uniq_marked_duplicates_CGND-HRA-00196.sorted.bam	0	1081	0	66	0	0	0	44	0	0	0	183.73	7.21	NEUTP414KZ2	Cerebellum	Control	6.5
uniq_marked_duplicates_CGND-HRA-00197.sorted.bam	0	619	0	48	0	0	0	29	0	0	0	146.31	6.27	NEUML172BXK	Cerebellum	Control	6.4
uniq_marked_duplicates_CGND-HRA-00202.sorted.bam	0	207	0	46	0	0	0	32	0	0	0	56.17	9.61	NEUZK186ZK4	Cerebellum	ALS-TDP	5.8
uniq_marked_duplicates_CGND-HRA-00203.sorted.bam	0	658	0	65	0	0	0	43	0	0	0	146.61	8.94	NEUFT454ZFP	Cerebellum	ALS-TDP	8.1
uniq_marked_duplicates_CGND-HRA-00204.sorted.bam	0	347	0	52	0	0	0	38	0	0	0	105.34	10.86	NEUMP035RP4	Cerebellum	ALS-TDP	6.2
uniq_marked_duplicates_CGND-HRA-00205.sorted.bam	0	713	0	41	0	0	0	27	0	0	0	106.79	4.21	NEUDM397JGD	Cerebellum	ALS-TDP	9
uniq_marked_duplicates_CGND-HRA-00206.sorted.bam	0	1006	0	81	0	0	0	70	0	0	0	158.7	8.63	NEUHD481VCL	Cerebellum	Control	8.5
uniq_marked_duplicates_CGND-HRA-00207.sorted.bam	0	417	0	17	0	0	0	15	0	0	0	110.29	4.69	NEUDR086ZDQ	Cerebellum	ALS-TDP	8.2
uniq_marked_duplicates_CGND-HRA-00208.sorted.bam	0	938	0	77	0	0	0	48	0	0	0	179.01	9.32	NEUDG361GA9	Cerebellum	ALS-TDP	8.2
uniq_marked_duplicates_CGND-HRA-00209.sorted.bam	0	756	0	203	0	0	0	134	0	0	0	154.64	25.61	NEUFT454ZFP	Frontal Cortex	ALS-TDP	8.9
uniq_marked_duplicates_CGND-HRA-00210.sorted.bam	0	873	0	272	0	0	0	201	0	0	0	125.01	27.06	NEUMP035RP4	Frontal Cortex	ALS-TDP	7.7
uniq_marked_duplicates_CGND-HRA-00211.sorted.bam	0	1101	0	247	0	0	0	190	0	0	0	128.4	17.25	NEUDM397JGD	Frontal Cortex	ALS-TDP	8.1
uniq_marked_duplicates_CGND-HRA-00212.sorted.bam	0	959	0	400	0	0	0	299	0	0	0	135.4	32.41	NEUHD481VCL	Frontal Cortex	Control	7.5
uniq_marked_duplicates_CGND-HRA-00213.sorted.bam	0	1458	0	388	0	0	0	275	0	0	0	210.41	34.74	NEUDR086ZDQ	Frontal Cortex	ALS-TDP	7.5
uniq_marked_duplicates_CGND-HRA-00214.sorted.bam	0	1071	0	256	0	0	0	179	0	0	0	169.29	27.88	NEUDG361GA9	Frontal Cortex	ALS-TDP	7.5
uniq_marked_duplicates_CGND-HRA-00215.sorted.bam	2	755	0.2642	173	0	0	0	110	0	0	0	105.04	15.48	NEUFT454ZFP	Medial Motor Cortex	ALS-TDP	5.9
uniq_marked_duplicates_CGND-HRA-00216.sorted.bam	0	974	0	247	0	0	0	190	0	0	0	137.66	25.87	NEUMP035RP4	Medial Motor Cortex	ALS-TDP	6.6
uniq_marked_duplicates_CGND-HRA-00217.sorted.bam	0	714	0	136	0	0	0	97	0	0	0	96.46	11.05	NEUDM397JGD	Medial Motor Cortex	ALS-TDP	6.8
uniq_marked_duplicates_CGND-HRA-00218.sorted.bam	0	1167	0	363	0	0	0	265	0	0	0	83.17	15.03	NEUHD481VCL	Medial Motor Cortex	Control	5.7
uniq_marked_duplicates_CGND-HRA-00219.sorted.bam	0	542	0	116	0	0	0	66	0	0	0	133.75	20.41	NEUDR086ZDQ	Medial Motor Cortex	ALS-TDP	5.9
uniq_marked_duplicates_CGND-HRA-00220.sorted.bam	0	1220	0	297	0	0	0	209	0	0	0	123.53	20.97	NEUDG361GA9	Medial Motor Cortex	ALS-TDP	6.3
uniq_marked_duplicates_CGND-HRA-00221.sorted.bam	0	854	0	236	0	0	0	154	0	0	0	134.98	23.8	NEUFT454ZFP	Lateral Motor Cortex	ALS-TDP	6.3
uniq_marked_duplicates_CGND-HRA-00222.sorted.bam	0	254	0	105	0	0	0	74	0	0	0	30.17	8.78	NEUMP035RP4	Lateral Motor Cortex	ALS-TDP	4.8
uniq_marked_duplicates_CGND-HRA-00223.sorted.bam	5	1581	0.31525	232	0	0	0	184	0	0	0	111.19	10.5	NEUDM397JGD	Lateral Motor Cortex	ALS-TDP	7.5
uniq_marked_duplicates_CGND-HRA-00224.sorted.bam	0	1077	0	201	0	0	0	129	0	0	0	80.74	9.75	NEUHD481VCL	Lateral Motor Cortex	Control	6.5
uniq_marked_duplicates_CGND-HRA-00225.sorted.bam	0	438	0	88	0	0	0	74	0	0	0	56.8	9.52	NEUDR086ZDQ	Lateral Motor Cortex	ALS-TDP	6
uniq_marked_duplicates_CGND-HRA-00226.sorted.bam	1	1057	0.09451	217	0	0	0	150	0	0	0	157.27	22.88	NEUDG361GA9	Lateral Motor Cortex	ALS-TDP	6.1
uniq_marked_duplicates_CGND-HRA-00227.sorted.bam	27	124	17.8808	8	0	0	0	6	0	0	0	6.38	0.42	NEUFT454ZFP	Cervical Spinal Cord	ALS-TDP	8.2
uniq_marked_duplicates_CGND-HRA-00228.sorted.bam	0	39	0	9	0	0	0	5	0	0	0	8.79	0.53	NEUMP035RP4	Cervical Spinal Cord	ALS-TDP	6.9
uniq_marked_duplicates_CGND-HRA-00229.sorted.bam	54	335	13.8817	11	0	0	0	9	0	0	0	26.48	0.87	NEUDM397JGD	Cervical Spinal Cord	ALS-TDP	8.2
uniq_marked_duplicates_CGND-HRA-00230.sorted.bam	0	101	0	7	0	0	0	8	0	0	0	7.63	0.7	NEUHD481VCL	Cervical Spinal Cord	Control	6.7
uniq_marked_duplicates_CGND-HRA-00231.sorted.bam	13	284	4.3771	21	0	0	0	16	0	0	0	15.49	0.87	NEUDR086ZDQ	Cervical Spinal Cord	ALS-TDP	7.4
uniq_marked_duplicates_CGND-HRA-00232.sorted.bam	15	217	6.46551	11	1	1	0	15	6.25	6.25	0	22.97	1.48	NEUDG361GA9	Cervical Spinal Cord	ALS-TDP	7.2
uniq_marked_duplicates_CGND-HRA-00233.sorted.bam	4	298	1.3245	17	0	0	0	11	0	0	0	20.51	0.96	NEUFT454ZFP	Lumbar Spinal Cord	ALS-TDP	7.4
uniq_marked_duplicates_CGND-HRA-00234.sorted.bam	0	54	0	5	0	0	0	7	0	0	0	4.15	0.53	NEUMP035RP4	Lumbar Spinal Cord	ALS-TDP	6.1
uniq_marked_duplicates_CGND-HRA-00235.sorted.bam	9	608	1.45867	13	0	0	0	10	0	0	0	38.55	1.09	NEUDM397JGD	Lumbar Spinal Cord	ALS-TDP	7.3
uniq_marked_duplicates_CGND-HRA-00236.sorted.bam	0	86	0	18	0	0	0	18	0	0	0	3.33	0.59	NEUHD481VCL	Lumbar Spinal Cord	Control	5.3
uniq_marked_duplicates_CGND-HRA-00237.sorted.bam	34	134	20.2381	14	0	0	0	4	0	0	0	13.93	0.82	NEUDR086ZDQ	Lumbar Spinal Cord	ALS-TDP	6.9
uniq_marked_duplicates_CGND-HRA-00238.sorted.bam	37	185	16.6667	22	0	0	0	16	0	0	0	16.15	1.05	NEUDG361GA9	Lumbar Spinal Cord	ALS-TDP	7.1
uniq_marked_duplicates_CGND-HRA-00239.sorted.bam	0	704	0	250	0	0	0	185	0	0	0	125.34	31.25	NEUXT258BD4	Frontal Cortex	ALS-TDP	5
uniq_marked_duplicates_CGND-HRA-00240.sorted.bam	0	652	0	175	0	0	0	133	0	0	0	115.07	19.47	NEUYY221HZA	Frontal Cortex	ALS-TDP	5.9
uniq_marked_duplicates_CGND-HRA-00241.sorted.bam	1	491	0.20325	204	0	0	0	126	0	0	0	74.83	22.55	NEUUE532LFF	Frontal Cortex	ALS-TDP	5.9
uniq_marked_duplicates_CGND-HRA-00243.sorted.bam	0	758	0	277	0	0	0	197	0	0	0	541.48	131.01	NEUCV649UJK	Frontal Cortex	ALS-TDP	8.3
uniq_marked_duplicates_CGND-HRA-00244.sorted.bam	0	616	0	210	0	0	0	155	0	0	0	399.29	105	NEUNL548ZBN	Frontal Cortex	ALS/FTLD	6.9
uniq_marked_duplicates_CGND-HRA-00245.sorted.bam	0	323	0	246	0	0	0	189	0	0	0	198.19	104.35	NEURK749WFB	Frontal Cortex	ALS-TDP	6.4
uniq_marked_duplicates_CGND-HRA-00246.sorted.bam	0	1382	0	494	0	0	0	401	0	0	0	382.17	88.88	NEUPK732LNT	Frontal Cortex	ALS-TDP	7.7
uniq_marked_duplicates_CGND-HRA-00247.sorted.bam	0	707	0	346	0	0	0	264	0	0	0	298.34	80.51	NEUCW292DYJ	Frontal Cortex	ALS-TDP	6.7
uniq_marked_duplicates_CGND-HRA-00248.sorted.bam	0	598	0	247	0	0	0	165	0	0	0	331.69	94.7	NEULH901PYF	Frontal Cortex	ALS-TDP	8
uniq_marked_duplicates_CGND-HRA-00249.sorted.bam	0	217	0	269	0	0	0	211	0	0	0	26.53	16.32	NEUYY221HZA	Medial Motor Cortex	ALS-TDP	4.1
uniq_marked_duplicates_CGND-HRA-00250.sorted.bam	6	994	0.6	231	2	2	0	164	1.20481	1.20481	0	102.22	17.17	NEUUE532LFF	Medial Motor Cortex	ALS-TDP	6.2
uniq_marked_duplicates_CGND-HRA-00252.sorted.bam	0	1092	0	294	0	0	0	212	0	0	0	100.73	19.32	NEUCV649UJK	Medial Motor Cortex	ALS-TDP	5.6
uniq_marked_duplicates_CGND-HRA-00254.sorted.bam	3	55	5.17241	96	0	0	0	68	0	0	0	7.39	5.32	NEURK749WFB	Medial Motor Cortex	ALS-TDP	4.6
uniq_marked_duplicates_CGND-HRA-00255.sorted.bam	0	983	0	298	0	0	0	232	0	0	0	105.47	22.64	NEUPK732LNT	Medial Motor Cortex	ALS-TDP	5.8
uniq_marked_duplicates_CGND-HRA-00256.sorted.bam	0	1531	0	451	0	0	0	317	0	0	0	134.42	24.27	NEUCW292DYJ	Medial Motor Cortex	ALS-TDP	5.7
uniq_marked_duplicates_CGND-HRA-00257-2.sorted.bam	5	376	1.31233	96	0	0	0	62	0	0	0	38.23	8.05	NEULH901PYF	Medial Motor Cortex	ALS-TDP	5.4
uniq_marked_duplicates_CGND-HRA-00258.sorted.bam	0	5	0	6	0	0	0	5	0	0	0	0.53	0.29	NEUXT258BD4	Cervical Spinal Cord	ALS-TDP	8.6
uniq_marked_duplicates_CGND-HRA-00260.sorted.bam	2	52	3.7037	16	0	0	0	16	0	0	0	2.31	0.62	NEUUE532LFF	Cervical Spinal Cord	ALS-TDP	6
uniq_marked_duplicates_CGND-HRA-00262.sorted.bam	12	190	5.94059	9	0	0	1	7	0	0	12.5	8.43	0.52	NEUCV649UJK	Cervical Spinal Cord	ALS-TDP	7
uniq_marked_duplicates_CGND-HRA-00263.sorted.bam	0	19	0	2	0	0	0	2	0	0	0	1.59	0.25	NEUNL548ZBN	Cervical Spinal Cord	ALS/FTLD	7.6
uniq_marked_duplicates_CGND-HRA-00264.sorted.bam	0	2	0	8	0	0	0	4	0	0	0	0.36	0.28	NEURK749WFB	Cervical Spinal Cord	ALS-TDP	6.4
uniq_marked_duplicates_CGND-HRA-00265.sorted.bam	0	185	0	25	0	0	0	14	0	0	0	13.05	0.99	NEUPK732LNT	Cervical Spinal Cord	ALS-TDP	6
uniq_marked_duplicates_CGND-HRA-00266.sorted.bam	0	63	0	11	0	0	0	1	0	0	0	4.58	0.54	NEUCW292DYJ	Cervical Spinal Cord	ALS-TDP	7.3
uniq_marked_duplicates_CGND-HRA-00267.sorted.bam	19	67	22.093	9	0	0	0	9	0	0	0	4.31	0.39	NEULH901PYF	Cervical Spinal Cord	ALS-TDP	6.4
uniq_marked_duplicates_CGND-HRA-00268.sorted.bam	0	18	0	9	0	0	0	10	0	0	0	1.75	0.63	NEULM733WR7	Cervical Spinal Cord	Control	3.5
uniq_marked_duplicates_CGND-HRA-00269.sorted.bam	0	55	0	20	0	0	0	17	0	0	0	11.13	3.4	NEUXR099CKK	Cervical Spinal Cord	Control	6.5
uniq_marked_duplicates_CGND-HRA-00270.sorted.bam	0	112	0	27	0	0	0	13	0	0	0	10.1	1.32	NEUNJ406FRR	Cervical Spinal Cord	Control	6.4
uniq_marked_duplicates_CGND-HRA-00271.sorted.bam	0	127	0	12	0	0	0	8	0	0	0	9.08	0.69	NEUDW867LF9	Cervical Spinal Cord	Control	6.9
uniq_marked_duplicates_CGND-HRA-00272.sorted.bam	1	64	1.53846	16	0	0	0	13	0	0	0	19.78	2.82	NEUYY221HZA	Lumbar Spinal Cord	ALS-TDP	6.6
uniq_marked_duplicates_CGND-HRA-00273.sorted.bam	5	128	3.75939	20	1	1	0	12	7.6923	7.6923	0	7.25	0.81	NEUUE532LFF	Lumbar Spinal Cord	ALS-TDP	7.2
uniq_marked_duplicates_CGND-HRA-00275.sorted.bam	17	378	4.30379	12	0	0	0	13	0	0	0	34.53	1.22	NEUCV649UJK	Lumbar Spinal Cord	ALS-TDP	5.2
uniq_marked_duplicates_CGND-HRA-00276.sorted.bam	3	210	1.40845	29	1	1	0	19	5	5	0	14.7	1.11	NEUNL548ZBN	Lumbar Spinal Cord	ALS/FTLD	5.3
uniq_marked_duplicates_CGND-HRA-00277.sorted.bam	0	5	0	9	0	0	0	7	0	0	0	0.33	0.28	NEURK749WFB	Lumbar Spinal Cord	ALS-TDP	8
uniq_marked_duplicates_CGND-HRA-00278-2.sorted.bam	0	183	0	11	0	0	0	7	0	0	0	15.72	1.14	NEUPK732LNT	Lumbar Spinal Cord	ALS-TDP	5.9
uniq_marked_duplicates_CGND-HRA-00279.sorted.bam	0	316	0	18	0	0	0	13	0	0	0	16.68	0.63	NEUCW292DYJ	Lumbar Spinal Cord	ALS-TDP	7.3
uniq_marked_duplicates_CGND-HRA-00280.sorted.bam	27	224	10.757	18	0	0	0	12	0	0	0	14.63	0.79	NEULH901PYF	Lumbar Spinal Cord	ALS-TDP	6.3
uniq_marked_duplicates_CGND-HRA-00281.sorted.bam	0	48	0	22	0	0	0	22	0	0	0	2.51	0.7	NEULM733WR7	Lumbar Spinal Cord	Control	4.4
uniq_marked_duplicates_CGND-HRA-00282.sorted.bam	0	89	0	23	0	0	0	20	0	0	0	7.04	0.96	NEUXR099CKK	Lumbar Spinal Cord	Control	7.3
uniq_marked_duplicates_CGND-HRA-00283.sorted.bam	0	686	0	26	0	0	0	16	0	0	0	74.23	2.17	NEUNJ406FRR	Lumbar Spinal Cord	Control	6.1
uniq_marked_duplicates_CGND-HRA-00284.sorted.bam	0	433	0	105	0	0	1	79	0	0	1.25	81.4	11.42	NEUYY221HZA	Lateral Motor Cortex	ALS-TDP	5
uniq_marked_duplicates_CGND-HRA-00285.sorted.bam	1	972	0.10277	238	0	0	0	162	0	0	0	127.52	20.96	NEUUE532LFF	Lateral Motor Cortex	ALS-TDP	5.8
uniq_marked_duplicates_CGND-HRA-00286.sorted.bam	0	844	0	146	0	0	0	117	0	0	0	154.18	15.9	NEUNL548ZBN	Lateral Motor Cortex	ALS/FTLD	6.4
uniq_marked_duplicates_CGND-HRA-00287.sorted.bam	5	650	0.76335	115	0	0	0	90	0	0	0	98.16	11.14	NEULH901PYF	Lateral Motor Cortex	ALS-TDP	5.8
uniq_marked_duplicates_CGND-HRA-00288.sorted.bam	3	768	0.3891	213	0	2	0	140	0	1.40845	0	133.58	24.06	NEUXT258BD4	Other Motor Cortex	ALS-TDP	6.7
uniq_marked_duplicates_CGND-HRA-00290.sorted.bam	2	39	4.87804	5	0	0	0	5	0	0	0	3.25	0.39	NEUYV496XLP	Cervical Spinal Cord	ALS/FTLD	NA
uniq_marked_duplicates_CGND-HRA-00295.sorted.bam	0	362	0	73	0	0	0	49	0	0	0	40.28	6.34	GWF14-01	Cerebellum	FTLD-TDP	5.3
uniq_marked_duplicates_CGND-HRA-00300.sorted.bam	3	355	0.83798	130	0	0	1	92	0	0	1.07526	41.81	14.76	GWF14-01	Frontal Cortex	FTLD-TDP	6
uniq_marked_duplicates_CGND-HRA-00303.sorted.bam	0	1053	0	65	0	1	0	41	0	2.38095	0	141.62	5.46	NEUEF397VVN	Cerebellum	ALS/AD	8
uniq_marked_duplicates_CGND-HRA-00304.sorted.bam	0	1531	0	262	0	0	0	208	0	0	0	335.84	38.76	NEUEF397VVN	Medial Motor Cortex	ALS/AD	7.9
uniq_marked_duplicates_CGND-HRA-00305.sorted.bam	0	2320	0	599	0	0	0	437	0	0	0	176.95	23.7	NEUEF397VVN	Lateral Motor Cortex	ALS/AD	7.5
uniq_marked_duplicates_CGND-HRA-00306.sorted.bam	0	101	0	10	0	0	0	9	0	0	0	7.94	0.96	NEUEF397VVN	Cervical Spinal Cord	ALS/AD	8.3
uniq_marked_duplicates_CGND-HRA-00307.sorted.bam	0	30	0	8	0	0	0	6	0	0	0	3.86	1.37	NEUEF397VVN	Lumbar Spinal Cord	ALS/AD	7.7
uniq_marked_duplicates_CGND-HRA-00308.sorted.bam	0	1148	0	508	0	0	0	380	0	0	0	393.79	99.13	NEUEF397VVN	Frontal Cortex	ALS/AD	7.6
uniq_marked_duplicates_CGND-HRA-00309.sorted.bam	0	542	0	189	0	0	0	142	0	0	0	274.59	68.7	NEUEF397VVN	Occipital Cortex	ALS/AD	6.3
uniq_marked_duplicates_CGND-HRA-00310.sorted.bam	1	428	0.2331	31	0	0	0	15	0	0	0	66.44	2.69	NEUEF397VVN	Thoracic Spinal Cord	ALS/AD	7.2
uniq_marked_duplicates_CGND-HRA-00311.sorted.bam	0	864	0	44	0	0	0	39	0	0	0	98.33	3.69	NEUWZ373ZHA	Cerebellum	ALS-TDP	8.2
uniq_marked_duplicates_CGND-HRA-00312.sorted.bam	0	1069	0	260	0	0	0	195	0	0	0	115.49	18.07	NEUWZ373ZHA	Medial Motor Cortex	ALS-TDP	6.9
uniq_marked_duplicates_CGND-HRA-00313.sorted.bam	3	1160	0.25795	223	0	0	0	164	0	0	0	135.52	16.9	NEUWZ373ZHA	Lateral Motor Cortex	ALS-TDP	6.7
uniq_marked_duplicates_CGND-HRA-00314.sorted.bam	1	80	1.23456	7	0	0	0	5	0	0	0	5.9	0.44	NEUWZ373ZHA	Cervical Spinal Cord	ALS-TDP	7.6
uniq_marked_duplicates_CGND-HRA-00315.sorted.bam	0	150	0	16	0	0	0	8	0	0	0	5.77	0.49	NEUWZ373ZHA	Lumbar Spinal Cord	ALS-TDP	7.5
uniq_marked_duplicates_CGND-HRA-00316.sorted.bam	0	734	0	172	0	0	0	116	0	0	0	118.92	18.53	NEUWZ373ZHA	Frontal Cortex	ALS-TDP	6.6
uniq_marked_duplicates_CGND-HRA-00317.sorted.bam	0	1107	0	277	0	0	0	216	0	0	0	126.35	21.55	NEUWZ373ZHA	Occipital Cortex	ALS-TDP	6.8
uniq_marked_duplicates_CGND-HRA-00318.sorted.bam	19	441	4.13043	25	0	0	0	15	0	0	0	37.98	1.13	NEUWZ373ZHA	Thoracic Spinal Cord	ALS-TDP	7.4
uniq_marked_duplicates_CGND-HRA-00319.sorted.bam	2	183	1.08108	52	0	0	0	27	0	0	0	96.52	27.16	NEUTL441LZ7	Cerebellum	ALS-TDP	5.3
uniq_marked_duplicates_CGND-HRA-00320.sorted.bam	0	243	0	122	0	0	0	61	0	0	0	88.74	50.16	NEUTL441LZ7	Medial Motor Cortex	ALS-TDP	3.2
uniq_marked_duplicates_CGND-HRA-00321.sorted.bam	0	526	0	134	0	0	0	99	0	0	0	183.21	67.56	NEUTL441LZ7	Lateral Motor Cortex	ALS-TDP	5.6
uniq_marked_duplicates_CGND-HRA-00322.sorted.bam	1	17	5.55555	8	0	0	0	6	0	0	0	3.78	1.96	NEUTL441LZ7	Cervical Spinal Cord	ALS-TDP	4.1
uniq_marked_duplicates_CGND-HRA-00323.sorted.bam	0	182	0	127	0	0	0	72	0	0	0	52.14	34.23	NEUTL441LZ7	Frontal Cortex	ALS-TDP	3.3
uniq_marked_duplicates_CGND-HRA-00324.sorted.bam	0	116	0	76	0	0	0	53	0	0	0	36.73	24.52	NEUTL441LZ7	Occipital Cortex	ALS-TDP	2.9
uniq_marked_duplicates_CGND-HRA-00325.sorted.bam	1	26	3.7037	19	0	0	0	7	0	0	0	4.06	2.25	NEUTL441LZ7	Thoracic Spinal Cord	ALS-TDP	4.2
uniq_marked_duplicates_CGND-HRA-00326.sorted.bam	0	146	0	58	0	0	0	38	0	0	0	74.21	28.48	NEUVZ387WGH	Cerebellum	ALS/AD	3.3
uniq_marked_duplicates_CGND-HRA-00328.sorted.bam	0	262	0	210	0	0	0	169	0	0	0	86.03	58.55	NEUVZ387WGH	Lateral Motor Cortex	ALS/AD	3.7
uniq_marked_duplicates_CGND-HRA-00330.sorted.bam	0	294	0	202	0	0	0	144	0	0	0	132.32	63.87	NEUVZ387WGH	Frontal Cortex	ALS/AD	4.9
uniq_marked_duplicates_CGND-HRA-00331.sorted.bam	0	129	0	133	0	0	0	90	0	0	0	35.82	30.63	NEUVZ387WGH	Occipital Cortex	ALS/AD	2.9
uniq_marked_duplicates_CGND-HRA-00333.sorted.bam	0	973	0	70	0	0	0	54	0	0	0	113.16	5.14	NEUAT369TG5	Cerebellum	ALS-TDP	8
uniq_marked_duplicates_CGND-HRA-00334.sorted.bam	0	806	0	153	0	0	0	156	0	0	0	105.11	15.52	NEUAT369TG5	Medial Motor Cortex	ALS-TDP	6.7
uniq_marked_duplicates_CGND-HRA-00335.sorted.bam	0	962	0	269	0	0	0	201	0	0	0	115.82	22.15	NEUAT369TG5	Lateral Motor Cortex	ALS-TDP	6
uniq_marked_duplicates_CGND-HRA-00336.sorted.bam	3	283	1.04895	21	0	0	1	19	0	0	5	19.26	1.82	NEUAT369TG5	Cervical Spinal Cord	ALS-TDP	5.9
uniq_marked_duplicates_CGND-HRA-00337.sorted.bam	4	227	1.7316	13	0	0	0	7	0	0	0	33.81	2.06	NEUAT369TG5	Lumbar Spinal Cord	ALS-TDP	4.9
uniq_marked_duplicates_CGND-HRA-00338.sorted.bam	0	753	0	200	0	0	0	159	0	0	0	163.41	30.82	NEUAT369TG5	Frontal Cortex	ALS-TDP	5.6
uniq_marked_duplicates_CGND-HRA-00339.sorted.bam	0	992	0	310	0	0	0	224	0	0	0	124.58	26.27	NEUAT369TG5	Occipital Cortex	ALS-TDP	5.8
uniq_marked_duplicates_CGND-HRA-00340.sorted.bam	0	236	0	9	0	0	0	9	0	0	0	36.53	1.62	NEUAT369TG5	Thoracic Spinal Cord	ALS-TDP	6.1
uniq_marked_duplicates_CGND-HRA-00341.sorted.bam	0	552	0	76	0	0	0	60	0	0	0	152.03	11.61	NEUAV667LJK	Cerebellum	ALS-TDP	6.2
uniq_marked_duplicates_CGND-HRA-00342.sorted.bam	0	287	0	113	0	0	2	64	0	0	3.0303	56.2	14.57	NEUAV667LJK	Medial Motor Cortex	ALS-TDP	4.5
uniq_marked_duplicates_CGND-HRA-00343.sorted.bam	6	493	1.2024	131	3	3	1	111	2.63157	2.63157	0.89285	54.06	11.49	NEUAV667LJK	Lateral Motor Cortex	ALS-TDP	5.4
uniq_marked_duplicates_CGND-HRA-00344.sorted.bam	0	49	0	9	0	0	0	12	0	0	0	2.43	0.49	NEUAV667LJK	Cervical Spinal Cord	ALS-TDP	5.8
uniq_marked_duplicates_CGND-HRA-00345.sorted.bam	0	64	0	4	0	0	0	15	0	0	0	3.75	0.48	NEUAV667LJK	Lumbar Spinal Cord	ALS-TDP	5.8
uniq_marked_duplicates_CGND-HRA-00346.sorted.bam	0	268	0	114	0	0	0	83	0	0	0	35.99	11.23	NEUAV667LJK	Frontal Cortex	ALS-TDP	4.8
uniq_marked_duplicates_CGND-HRA-00347.sorted.bam	0	214	0	106	2	3	0	87	2.24719	3.33333	0	14.1	6.47	NEUAV667LJK	Occipital Cortex	ALS-TDP	5.6
uniq_marked_duplicates_CGND-HRA-00348.sorted.bam	0	82	0	11	0	0	0	9	0	0	0	3.87	0.24	NEUAV667LJK	Thoracic Spinal Cord	ALS-TDP	7.2
uniq_marked_duplicates_CGND-HRA-00349.sorted.bam	0	1051	0	103	0	1	0	71	0	1.38888	0	125.88	6.26	NEUNW244GF0	Cerebellum	ALS-TDP	7.3
uniq_marked_duplicates_CGND-HRA-00350.sorted.bam	1	1300	0.07686	234	0	0	0	155	0	0	0	152.69	16.37	NEUNW244GF0	Medial Motor Cortex	ALS-TDP	7.9
uniq_marked_duplicates_CGND-HRA-00351.sorted.bam	14	1294	1.07033	226	0	0	0	181	0	0	0	94.14	8.84	NEUNW244GF0	Lateral Motor Cortex	ALS-TDP	7.6
uniq_marked_duplicates_CGND-HRA-00352.sorted.bam	4	138	2.8169	20	2	2	1	13	13.3333	13.3333	7.14285	11.65	1.55	NEUNW244GF0	Cervical Spinal Cord	ALS-TDP	8.2
uniq_marked_duplicates_CGND-HRA-00353.sorted.bam	0	8	0	23	0	0	0	14	0	0	0	0.29	0.81	NEUNW244GF0	Lumbar Spinal Cord	ALS-TDP	7
uniq_marked_duplicates_CGND-HRA-00354.sorted.bam	0	1052	0	299	0	0	0	207	0	0	0	201.05	30.75	NEUNW244GF0	Frontal Cortex	ALS-TDP	7.1
uniq_marked_duplicates_CGND-HRA-00355.sorted.bam	1	1322	0.07558	369	0	0	0	260	0	0	0	268.25	47.78	NEUNW244GF0	Occipital Cortex	ALS-TDP	8
uniq_marked_duplicates_CGND-HRA-00356.sorted.bam	6	149	3.87096	18	0	0	0	15	0	0	0	9.38	1.01	NEUNW244GF0	Thoracic Spinal Cord	ALS-TDP	7.2
uniq_marked_duplicates_CGND-HRA-00357.sorted.bam	0	843	0	67	0	1	0	41	0	2.38095	0	139.83	6.07	NEUTP019MY9	Cerebellum	ALS-TDP	6.3
uniq_marked_duplicates_CGND-HRA-00358.sorted.bam	1	756	0.1321	91	0	0	0	59	0	0	0	144.07	13.4	NEUTP019MY9	Medial Motor Cortex	ALS-TDP	7.1
uniq_marked_duplicates_CGND-HRA-00359.sorted.bam	0	53	0	6	0	0	0	5	0	0	0	4.64	0.71	NEUTP019MY9	Lateral Motor Cortex	ALS-TDP	6.8
uniq_marked_duplicates_CGND-HRA-00360.sorted.bam	1	16	5.88235	5	0	0	0	5	0	0	0	1.64	0.25	NEUTP019MY9	Cervical Spinal Cord	ALS-TDP	6.7
uniq_marked_duplicates_CGND-HRA-00361.sorted.bam	23	14	62.1622	2	0	0	0	3	0	0	0	1.06	0.16	NEUTP019MY9	Lumbar Spinal Cord	ALS-TDP	6.5
uniq_marked_duplicates_CGND-HRA-00362.sorted.bam	0	1196	0	237	0	0	0	200	0	0	0	144.15	18.81	NEUTP019MY9	Frontal Cortex	ALS-TDP	6.8
uniq_marked_duplicates_CGND-HRA-00363.sorted.bam	0	383	0	96	0	0	0	62	0	0	0	101.29	19.4	NEUTP019MY9	Occipital Cortex	ALS-TDP	3.5
uniq_marked_duplicates_CGND-HRA-00364.sorted.bam	0	31	0	6	0	0	0	7	0	0	0	1.4	0.35	NEUTP019MY9	Thoracic Spinal Cord	ALS-TDP	5.8
uniq_marked_duplicates_CGND-HRA-00365.sorted.bam	0	320	0	43	0	0	0	28	0	0	0	103.14	7.98	NEUGV399KJW	Cerebellum	ALS-TDP	4.9
uniq_marked_duplicates_CGND-HRA-00366.sorted.bam	0	42	0	23	0	0	0	18	0	0	0	5.99	1.43	NEUGV399KJW	Medial Motor Cortex	ALS-TDP	6.3
uniq_marked_duplicates_CGND-HRA-00367.sorted.bam	4	449	0.883	124	0	0	1	99	0	0	1	100.59	22.21	NEUGV399KJW	Lateral Motor Cortex	ALS-TDP	5.7
uniq_marked_duplicates_CGND-HRA-00368.sorted.bam	1	9	10	1	0	0	0	1	0	0	0	1.31	0.29	NEUGV399KJW	Cervical Spinal Cord	ALS-TDP	6.5
uniq_marked_duplicates_CGND-HRA-00369.sorted.bam	2	196	1.0101	169	0	0	0	99	0	0	0	24.05	14.51	NEUGV399KJW	Frontal Cortex	ALS-TDP	4.5
uniq_marked_duplicates_CGND-HRA-00370.sorted.bam	0	266	0	131	0	0	0	89	0	0	0	47.65	19.33	NEUGV399KJW	Occipital Cortex	ALS-TDP	4.7
uniq_marked_duplicates_CGND-HRA-00371.sorted.bam	0	8	0	8	0	0	0	1	0	0	0	0.37	0.24	NEUGV399KJW	Thoracic Spinal Cord	ALS-TDP	5.9
uniq_marked_duplicates_CGND-HRA-00372.sorted.bam	0	984	0	44	0	1	0	37	0	2.63157	0	110.41	3.32	NEUZX073BDK	Cerebellum	ALS-TDP	8
uniq_marked_duplicates_CGND-HRA-00373.sorted.bam	0	1115	0	249	0	0	0	211	0	0	0	135.51	19.38	NEUZX073BDK	Medial Motor Cortex	ALS-TDP	6.4
uniq_marked_duplicates_CGND-HRA-00374.sorted.bam	0	1765	0	277	0	0	0	196	0	0	0	94.91	8.53	NEUZX073BDK	Lateral Motor Cortex	ALS-TDP	7.2
uniq_marked_duplicates_CGND-HRA-00375.sorted.bam	2	183	1.08108	21	0	0	0	9	0	0	0	13.03	0.85	NEUZX073BDK	Cervical Spinal Cord	ALS-TDP	3.3
uniq_marked_duplicates_CGND-HRA-00376.sorted.bam	21	273	7.14285	16	0	0	0	7	0	0	0	9.9	0.32	NEUZX073BDK	Lumbar Spinal Cord	ALS-TDP	8.1
uniq_marked_duplicates_CGND-HRA-00377.sorted.bam	0	1204	0	249	0	0	0	182	0	0	0	221.5	27.55	NEUZX073BDK	Frontal Cortex	ALS-TDP	7.1
uniq_marked_duplicates_CGND-HRA-00378.sorted.bam	0	1163	0	212	0	0	0	151	0	0	0	161.92	18.02	NEUZX073BDK	Occipital Cortex	ALS-TDP	7
uniq_marked_duplicates_CGND-HRA-00379.sorted.bam	0	62	0	15	0	0	0	15	0	0	0	8.61	1.79	NEUZX073BDK	Thoracic Spinal Cord	ALS-TDP	7.6
uniq_marked_duplicates_CGND-HRA-00380.sorted.bam	0	1184	0	36	0	0	0	36	0	0	0	136.39	2.86	NEUKY135CV6	Cerebellum	ALS/AD	7.8
uniq_marked_duplicates_CGND-HRA-00381.sorted.bam	1	450	0.22172	95	0	0	0	62	0	0	0	48.31	7.74	NEUKY135CV6	Medial Motor Cortex	ALS/AD	6.5
uniq_marked_duplicates_CGND-HRA-00382.sorted.bam	0	1080	0	251	0	0	1	196	0	0	0.50761	180.38	27.57	NEUKY135CV6	Lateral Motor Cortex	ALS/AD	8.1
uniq_marked_duplicates_CGND-HRA-00383.sorted.bam	6	44	12	10	0	0	0	3	0	0	0	1.59	0.27	NEUKY135CV6	Cervical Spinal Cord	ALS/AD	7.8
uniq_marked_duplicates_CGND-HRA-00384.sorted.bam	8	132	5.71428	14	0	0	0	8	0	0	0	3.75	0.35	NEUKY135CV6	Lumbar Spinal Cord	ALS/AD	6.3
uniq_marked_duplicates_CGND-HRA-00385.sorted.bam	0	778	0	146	0	0	0	103	0	0	0	65.57	7.44	NEUKY135CV6	Frontal Cortex	ALS/AD	6.3
uniq_marked_duplicates_CGND-HRA-00386.sorted.bam	0	1001	0	51	0	0	0	54	0	0	0	145.07	4.15	NEUYX020CB0	Cerebellum	ALS/AD	6.5
uniq_marked_duplicates_CGND-HRA-00387.sorted.bam	0	22	0	15	0	0	0	4	0	0	0	3.3	1.42	NEUYX020CB0	Medial Motor Cortex	ALS/AD	5.7
uniq_marked_duplicates_CGND-HRA-00388.sorted.bam	0	276	0	70	0	0	0	39	0	0	0	18.87	3.48	NEUYX020CB0	Lateral Motor Cortex	ALS/AD	6.1
uniq_marked_duplicates_CGND-HRA-00389.sorted.bam	0	12	0	10	0	0	0	5	0	0	0	0.5	0.23	NEUYX020CB0	Cervical Spinal Cord	ALS/AD	7.1
uniq_marked_duplicates_CGND-HRA-00390.sorted.bam	0	62	0	8	0	0	0	4	0	0	0	4.71	0.28	NEUYX020CB0	Lumbar Spinal Cord	ALS/AD	5.7
uniq_marked_duplicates_CGND-HRA-00391.sorted.bam	0	629	0	183	0	0	0	116	0	0	0	95.02	13.81	NEUYX020CB0	Frontal Cortex	ALS/AD	4.7
uniq_marked_duplicates_CGND-HRA-00392.sorted.bam	0	1378	0	98	0	0	0	52	0	0	0	97.92	3.36	NEUMT947ALA	Cerebellum	ALS-TDP	8.6
uniq_marked_duplicates_CGND-HRA-00393.sorted.bam	0	1020	0	201	0	0	0	121	0	0	0	102.71	11.19	NEUMT947ALA	Medial Motor Cortex	ALS-TDP	7
uniq_marked_duplicates_CGND-HRA-00394.sorted.bam	0	896	0	99	0	0	0	84	0	0	0	102.64	7.93	NEUMT947ALA	Lateral Motor Cortex	ALS-TDP	7.6
uniq_marked_duplicates_CGND-HRA-00395.sorted.bam	1	278	0.35842	16	0	0	0	13	0	0	0	13.19	0.64	NEUMT947ALA	Cervical Spinal Cord	ALS-TDP	8.4
uniq_marked_duplicates_CGND-HRA-00396.sorted.bam	0	690	0	22	0	0	0	10	0	0	0	26.54	0.8	NEUMT947ALA	Lumbar Spinal Cord	ALS-TDP	7.5
uniq_marked_duplicates_CGND-HRA-00397.sorted.bam	0	1096	0	218	0	0	0	155	0	0	0	80.36	8.43	NEUMT947ALA	Frontal Cortex	ALS-TDP	6.4
uniq_marked_duplicates_CGND-HRA-00416.sorted.bam	0	271	0	43	0	0	0	32	0	0	0	28.66	2.66	NEUWP285RM6	Cerebellum	ALS/AD	5.3
uniq_marked_duplicates_CGND-HRA-00417.sorted.bam	1	961	0.10395	272	0	0	0	190	0	0	0	60.11	11.48	NEUWP285RM6	Medial Motor Cortex	ALS/AD	4.9
uniq_marked_duplicates_CGND-HRA-00418.sorted.bam	0	402	0	249	0	0	1	167	0	0	0.59523	35.68	12.29	NEUWP285RM6	Lateral Motor Cortex	ALS/AD	5.1
uniq_marked_duplicates_CGND-HRA-00419.sorted.bam	1	53	1.85185	11	0	0	1	7	0	0	12.5	1.12	0.17	NEUWP285RM6	Cervical Spinal Cord	ALS/AD	6.6
uniq_marked_duplicates_CGND-HRA-00420.sorted.bam	3	102	2.85714	14	0	0	0	7	0	0	0	2.55	0.31	NEUWP285RM6	Lumbar Spinal Cord	ALS/AD	7.6
uniq_marked_duplicates_CGND-HRA-00421.sorted.bam	0	1008	0	226	0	0	0	170	0	0	0	78.51	12.31	NEUWP285RM6	Frontal Cortex	ALS/AD	7.2
uniq_marked_duplicates_CGND-HRA-00422.sorted.bam	0	589	0	40	0	0	0	22	0	0	0	92.3	3.31	NEUDT233ZZ1	Cerebellum	ALS-TDP	6.5
uniq_marked_duplicates_CGND-HRA-00423.sorted.bam	0	632	0	154	0	0	0	92	0	0	0	83.54	12.42	NEUDT233ZZ1	Medial Motor Cortex	ALS-TDP	5.7
uniq_marked_duplicates_CGND-HRA-00424.sorted.bam	0	587	0	148	0	0	0	111	0	0	0	62.09	10.44	NEUDT233ZZ1	Lateral Motor Cortex	ALS-TDP	6
uniq_marked_duplicates_CGND-HRA-00425.sorted.bam	0	39	0	11	0	0	0	7	0	0	0	2.76	0.52	NEUDT233ZZ1	Cervical Spinal Cord	ALS-TDP	6.4
uniq_marked_duplicates_CGND-HRA-00426.sorted.bam	0	207	0	18	0	0	0	8	0	0	0	9.11	0.57	NEUDT233ZZ1	Lumbar Spinal Cord	ALS-TDP	8
uniq_marked_duplicates_CGND-HRA-00427.sorted.bam	0	1013	0	179	0	0	0	141	0	0	0	91.45	9.42	NEUDT233ZZ1	Frontal Cortex	ALS-TDP	6.7
uniq_marked_duplicates_CGND-HRA-00428.sorted.bam	0	659	0	34	0	0	0	17	0	0	0	104.47	3.38	NEUDG727NTW	Cerebellum	ALS-TDP	7.9
uniq_marked_duplicates_CGND-HRA-00429.sorted.bam	2	1442	0.1385	180	0	0	0	153	0	0	0	99.59	9.2	NEUDG727NTW	Medial Motor Cortex	ALS-TDP	7
uniq_marked_duplicates_CGND-HRA-00430.sorted.bam	0	1299	0	226	0	0	0	154	0	0	0	130.86	14.32	NEUDG727NTW	Lateral Motor Cortex	ALS-TDP	6.6
uniq_marked_duplicates_CGND-HRA-00431.sorted.bam	5	34	12.8205	0	0	0	0	4	0	0	0	3.56	0.35	NEUDG727NTW	Cervical Spinal Cord	ALS-TDP	6.9
uniq_marked_duplicates_CGND-HRA-00432.sorted.bam	0	56	0	4	0	0	0	0	NA	0	NA	2.99	0.31	NEUDG727NTW	Lumbar Spinal Cord	ALS-TDP	7.4
uniq_marked_duplicates_CGND-HRA-00433.sorted.bam	0	1588	0	374	0	0	0	248	0	0	0	122.11	14.8	NEUDG727NTW	Frontal Cortex	ALS-TDP	6.6
uniq_marked_duplicates_CGND-HRA-00434.sorted.bam	0	523	0	52	0	0	0	35	0	0	0	131.44	7.79	NEUTB398FC9	Cerebellum	ALS-TDP	5.7
uniq_marked_duplicates_CGND-HRA-00435.sorted.bam	0	566	0	74	0	0	0	51	0	0	0	87.67	11.24	NEUTB398FC9	Medial Motor Cortex	ALS-TDP	4.2
uniq_marked_duplicates_CGND-HRA-00436.sorted.bam	0	648	0	117	0	0	0	92	0	0	0	97.34	12.71	NEUTB398FC9	Lateral Motor Cortex	ALS-TDP	5.7
uniq_marked_duplicates_CGND-HRA-00437.sorted.bam	0	110	0	20	0	0	0	8	0	0	0	10.48	1.31	NEUTB398FC9	Cervical Spinal Cord	ALS-TDP	5
uniq_marked_duplicates_CGND-HRA-00439.sorted.bam	0	926	0	145	0	0	0	125	0	0	0	63.16	7.82	NEUTB398FC9	Frontal Cortex	ALS-TDP	4.2
uniq_marked_duplicates_CGND-HRA-00440.sorted.bam	0	476	0	69	0	0	0	45	0	0	0	87.93	7.92	EC03	Cerebellum	ALS-TDP	7.1
uniq_marked_duplicates_CGND-HRA-00441.sorted.bam	0	619	0	95	0	0	0	59	0	0	0	87.48	8.18	EC08	Cerebellum	ALS-TDP	6.4
uniq_marked_duplicates_CGND-HRA-00442.sorted.bam	0	341	0	36	0	0	0	15	0	0	0	79.48	4.34	EC09	Cerebellum	ALS-TDP	6.7
uniq_marked_duplicates_CGND-HRA-00443.sorted.bam	0	706	0	91	0	0	0	68	0	0	0	109.39	9.12	EC10	Cerebellum	ALS-TDP	6.6
uniq_marked_duplicates_CGND-HRA-00444.sorted.bam	0	627	0	46	0	0	1	21	0	0	4.54545	56.8	2.43	EC11	Cerebellum	ALS-TDP	7.6
uniq_marked_duplicates_CGND-HRA-00445.sorted.bam	0	741	0	70	0	0	0	53	0	0	0	98.84	5.89	EC13	Cerebellum	ALS-TDP	7.1
uniq_marked_duplicates_CGND-HRA-00446.sorted.bam	0	484	0	51	0	0	0	31	0	0	0	77.81	6.21	EC16	Cerebellum	ALS-TDP	6.3
uniq_marked_duplicates_CGND-HRA-00447.sorted.bam	0	328	0	37	0	0	0	31	0	0	0	55.2	6.2	EC19	Cerebellum	FTLD-TDP	5
uniq_marked_duplicates_CGND-HRA-00448.sorted.bam	0	562	0	50	0	0	0	33	0	0	0	103.75	6.88	EC21	Cerebellum	ALS-TDP	7.2
uniq_marked_duplicates_CGND-HRA-00449.sorted.bam	0	632	0	67	0	0	0	37	0	0	0	106.84	7.63	EC22	Cerebellum	ALS-TDP	7.8
uniq_marked_duplicates_CGND-HRA-00450.sorted.bam	0	434	0	68	0	0	0	38	0	0	0	73.76	7.39	EC24	Cerebellum	ALS-TDP	6.7
uniq_marked_duplicates_CGND-HRA-00451.sorted.bam	0	707	0	84	0	0	0	48	0	0	0	97.23	5.7	NEUFT454ZFP	Cerebellum	ALS-TDP	7.7
uniq_marked_duplicates_CGND-HRA-00452.sorted.bam	0	404	0	50	0	0	0	48	0	0	0	76.75	7.69	EC40	Cerebellum	FTLD-TDP	6.1
uniq_marked_duplicates_CGND-HRA-00454.sorted.bam	0	480	0	62	0	0	0	61	0	0	0	66.69	6.86	EC43	Cerebellum	FTLD-TDP	6.6
uniq_marked_duplicates_CGND-HRA-00455.sorted.bam	0	485	0	76	0	0	0	35	0	0	0	55.12	5.46	EC47	Cerebellum	FTLD-TDP	6
uniq_marked_duplicates_CGND-HRA-00456.sorted.bam	0	242	0	64	2	3	2	39	4.87804	7.14285	4.87804	50.82	7.49	EC48	Cerebellum	FTLD-TDP	4.7
uniq_marked_duplicates_CGND-HRA-00457.sorted.bam	0	487	0	72	1	3	1	41	2.38095	6.81818	2.38095	65.38	5.23	EC49	Cerebellum	FTLD-TDP	5.8
uniq_marked_duplicates_CGND-HRA-00458.sorted.bam	0	261	0	36	0	0	0	27	0	0	0	87.58	8.71	EC50	Cerebellum	FTLD-TDP	6.8
uniq_marked_duplicates_CGND-HRA-00459.sorted.bam	0	288	0	46	0	0	0	38	0	0	0	76.42	7.04	EC51	Cerebellum	FTLD-TDP	6.4
uniq_marked_duplicates_CGND-HRA-00460.sorted.bam	0	627	0	216	0	0	0	142	0	0	0	79.75	20.97	NEUEF856BLV	Frontal Cortex	ALS-TDP	7
uniq_marked_duplicates_CGND-HRA-00461.sorted.bam	0	603	0	190	0	0	0	127	0	0	0	41.11	12.88	NEUEF856BLV	Medial Motor Cortex	ALS-TDP	7.9
uniq_marked_duplicates_CGND-HRA-00462.sorted.bam	0	409	0	104	0	0	0	69	0	0	0	42.26	10.67	NEUEF856BLV	Lateral Motor Cortex	ALS-TDP	7
uniq_marked_duplicates_CGND-HRA-00463.sorted.bam	1	96	1.03092	15	0	0	0	9	0	0	0	7.62	0.52	NEUEF856BLV	Cervical Spinal Cord	ALS-TDP	8.1
uniq_marked_duplicates_CGND-HRA-00464.sorted.bam	12	144	7.6923	12	0	0	0	9	0	0	0	13.12	0.88	NEUEF856BLV	Lumbar Spinal Cord	ALS-TDP	7.7
uniq_marked_duplicates_CGND-HRA-00465.sorted.bam	0	617	0	86	0	0	0	42	0	0	0	91.77	8.73	NEUEF856BLV	Cerebellum	ALS-TDP	7.2
uniq_marked_duplicates_CGND-HRA-00466.sorted.bam	0	366	0	321	0	0	0	229	0	0	0	36.67	23.62	NEUCG551GV1	Frontal Cortex	Control	5.6
uniq_marked_duplicates_CGND-HRA-00467.sorted.bam	0	56	0	82	0	0	0	60	0	0	0	4.58	6.4	NEUCG551GV1	Medial Motor Cortex	Control	3.8
uniq_marked_duplicates_CGND-HRA-00468.sorted.bam	0	26	0	15	0	0	0	8	0	0	0	2.04	0.81	NEUCG551GV1	Lumbar Spinal Cord	Control	3.7
uniq_marked_duplicates_CGND-HRA-00469.sorted.bam	0	230	0	137	0	0	0	71	0	0	0	22.13	9.6	NEUCG551GV1	Cerebellum	Control	4.1
uniq_marked_duplicates_CGND-HRA-00473.sorted.bam	25	122	17.0068	5	0	0	0	5	0	0	0	8.47	0.56	NEUUK557CZW	Cervical Spinal Cord	ALS/AD	6.5
uniq_marked_duplicates_CGND-HRA-00474.sorted.bam	13	194	6.28019	13	0	0	0	15	0	0	0	12.74	0.96	NEUUK557CZW	Lumbar Spinal Cord	ALS/AD	5.9
uniq_marked_duplicates_CGND-HRA-00475.sorted.bam	0	455	0	39	0	0	0	21	0	0	0	43.07	3.76	NEUUK557CZW	Cerebellum	ALS/AD	7
uniq_marked_duplicates_CGND-HRA-00476.sorted.bam	0	150	0	504	0	0	0	340	0	0	0	11.22	21.15	NEUGY741GH8	Frontal Cortex	Control	3.2
uniq_marked_duplicates_CGND-HRA-00477.sorted.bam	0	56	0	110	0	0	0	88	0	0	0	9.8	14.26	NEUGY741GH8	Medial Motor Cortex	Control	4.3
uniq_marked_duplicates_CGND-HRA-00478.sorted.bam	0	52	0	104	0	0	0	62	0	0	0	5.77	6.31	NEUGY741GH8	Lateral Motor Cortex	Control	3.9
uniq_marked_duplicates_CGND-HRA-00479.sorted.bam	0	12	0	11	0	0	0	2	0	0	0	0.81	0.48	NEUGY741GH8	Cervical Spinal Cord	Control	6
uniq_marked_duplicates_CGND-HRA-00480.sorted.bam	0	116	0	138	0	0	0	83	0	0	0	6.64	6.7	NEUGY741GH8	Cerebellum	Control	3.4
uniq_marked_duplicates_CGND-HRA-00481.sorted.bam	0	736	0	246	0	0	0	209	0	0	0	96.24	27.73	NEUFE255AG2	Frontal Cortex	ALS-TDP	7
uniq_marked_duplicates_CGND-HRA-00482.sorted.bam	0	439	0	114	0	0	0	70	0	0	0	50.96	14.34	NEUFE255AG2	Medial Motor Cortex	ALS-TDP	7
uniq_marked_duplicates_CGND-HRA-00483.sorted.bam	0	597	0	144	0	0	0	94	0	0	0	63.56	16.31	NEUFE255AG2	Lateral Motor Cortex	ALS-TDP	6.4
uniq_marked_duplicates_CGND-HRA-00484.sorted.bam	0	102	0	10	0	0	0	4	0	0	0	6.6	0.49	NEUFE255AG2	Cervical Spinal Cord	ALS-TDP	7.2
uniq_marked_duplicates_CGND-HRA-00485.sorted.bam	0	25	0	2	0	0	0	2	0	0	0	1.3	0.25	NEUFE255AG2	Lumbar Spinal Cord	ALS-TDP	7.9
uniq_marked_duplicates_CGND-HRA-00486.sorted.bam	0	1194	0	159	0	0	0	100	0	0	0	80.9	7.27	NEUFE255AG2	Cerebellum	ALS-TDP	7.5
uniq_marked_duplicates_CGND-HRA-00487.sorted.bam	0	687	0	315	0	0	0	225	0	0	0	51.53	17.53	NEUFF179PPT	Frontal Cortex	ALS-TDP	5.5
uniq_marked_duplicates_CGND-HRA-00488.sorted.bam	0	616	0	184	0	0	0	105	0	0	0	32.71	10.95	NEUFF179PPT	Medial Motor Cortex	ALS-TDP	7.3
uniq_marked_duplicates_CGND-HRA-00489.sorted.bam	0	620	0	217	0	0	0	114	0	0	0	56.15	16.52	NEUFF179PPT	Lateral Motor Cortex	ALS-TDP	6.6
uniq_marked_duplicates_CGND-HRA-00490.sorted.bam	2	215	0.92165	16	0	0	0	16	0	0	0	11.22	0.87	NEUFF179PPT	Cervical Spinal Cord	ALS-TDP	6
uniq_marked_duplicates_CGND-HRA-00492.sorted.bam	0	1154	0	128	0	1	0	111	0	0.89285	0	123.08	9.44	NEUFF179PPT	Cerebellum	ALS-TDP	7
uniq_marked_duplicates_CGND-HRA-00523.sorted.bam	0	584	0	59	0	0	0	40	0	0	0	50.19	3.37	JHU73	Cerebellum	ALS-TDP	6.9
uniq_marked_duplicates_CGND-HRA-00525.sorted.bam	0	80	0	33	0	0	0	31	0	0	0	10.1	3.38	JHU79	Cerebellum	ALS-TDP	2.6
uniq_marked_duplicates_CGND-HRA-00526.sorted.bam	0	47	0	142	0	0	0	106	0	0	0	6.74	10.16	JHU79	Frontal Cortex	ALS-TDP	4
uniq_marked_duplicates_CGND-HRA-00527.sorted.bam	0	26	0	118	0	0	0	80	0	0	0	3.47	6.72	JHU79	Occipital Cortex	ALS-TDP	3
uniq_marked_duplicates_CGND-HRA-00528.sorted.bam	0	5	0	8	0	0	0	4	0	0	0	0.25	0.21	JHU79	Thoracic Spinal Cord	ALS-TDP	5.7
uniq_marked_duplicates_CGND-HRA-00531.sorted.bam	0	1089	0	81	0	0	0	77	0	0	0	129.04	5.91	JHU82	Cerebellum	ALS-TDP	6.9
uniq_marked_duplicates_CGND-HRA-00532.sorted.bam	0	878	0	67	0	0	0	54	0	0	0	95.41	5.44	JHU83	Cerebellum	ALS-SOD1	7.4
uniq_marked_duplicates_CGND-HRA-00534.sorted.bam	0	1050	0	85	0	0	0	58	0	0	0	115.36	5.13	NEUAP156PM4	Cerebellum	ALS-TDP	7.2
uniq_marked_duplicates_CGND-HRA-00535.sorted.bam	0	965	0	390	0	0	0	283	0	0	0	165.76	33.44	NEUAP156PM4	Frontal Cortex	ALS-TDP	6.3
uniq_marked_duplicates_CGND-HRA-00536.sorted.bam	0	732	0	233	0	0	0	154	0	0	0	178.06	32.55	NEUAP156PM4	Occipital Cortex	ALS-TDP	3.9
uniq_marked_duplicates_CGND-HRA-00537.sorted.bam	0	849	0	67	0	0	0	50	0	0	0	62.78	3.27	NEUAP156PM4	Thoracic Spinal Cord	ALS-TDP	6.6
uniq_marked_duplicates_CGND-HRA-00538.sorted.bam	0	520	0	47	0	1	0	25	0	3.84615	0	78.46	3.73	NEUUW911LWA	Cerebellum	ALS/FTLD	5.5
uniq_marked_duplicates_CGND-HRA-00539.sorted.bam	6	81	6.89655	142	0	0	0	80	0	0	0	11.75	8.97	NEUUW911LWA	Frontal Cortex	ALS/FTLD	4
uniq_marked_duplicates_CGND-HRA-00540.sorted.bam	0	90	0	112	0	0	0	78	0	0	0	8.94	5.27	NEUUW911LWA	Occipital Cortex	ALS/FTLD	3.1
uniq_marked_duplicates_CGND-HRA-00542.sorted.bam	0	616	0	53	0	0	0	28	0	0	0	174.75	8.15	NEUEH612JPA	Cerebellum	ALS/AD	6.2
uniq_marked_duplicates_CGND-HRA-00543.sorted.bam	0	709	0	164	0	0	0	119	0	0	0	116.2	19.36	NEUEH612JPA	Frontal Cortex	ALS/AD	6.5
uniq_marked_duplicates_CGND-HRA-00544.sorted.bam	0	798	0	225	0	0	0	144	0	0	0	129.66	23.03	NEUEH612JPA	Occipital Cortex	ALS/AD	6
uniq_marked_duplicates_CGND-HRA-00545.sorted.bam	0	60	0	8	0	0	0	7	0	0	0	2.32	0.33	NEUEH612JPA	Thoracic Spinal Cord	ALS/AD	6.4
uniq_marked_duplicates_CGND-HRA-00546.sorted.bam	0	775	0	257	0	0	0	198	0	0	0	105.06	21.09	NEURX991BWB	Frontal Cortex	ALS-TDP	7.5
uniq_marked_duplicates_CGND-HRA-00547.sorted.bam	0	570	0	135	0	0	0	106	0	0	0	99.37	13.93	NEURX991BWB	Occipital Cortex	ALS-TDP	6.5
uniq_marked_duplicates_CGND-HRA-00548.sorted.bam	6	89	6.31578	16	0	0	0	8	0	0	0	4.51	0.56	NEURX991BWB	Thoracic Spinal Cord	ALS-TDP	6.2
uniq_marked_duplicates_CGND-HRA-00549.sorted.bam	0	145	0	56	0	0	0	34	0	0	0	51.09	16.21	NEUMK638LUX	Cerebellum	ALS-TDP	5.5
uniq_marked_duplicates_CGND-HRA-00550.sorted.bam	0	658	0	327	0	0	0	226	0	0	0	81.78	25.72	NEUMK638LUX	Frontal Cortex	ALS-TDP	6.1
uniq_marked_duplicates_CGND-HRA-00551.sorted.bam	0	188	0	175	0	0	0	100	0	0	0	62.36	27.69	NEUMK638LUX	Occipital Cortex	ALS-TDP	5.3
uniq_marked_duplicates_CGND-HRA-00552.sorted.bam	0	10	0	9	0	0	0	3	0	0	0	0.53	0.26	NEUMK638LUX	Thoracic Spinal Cord	ALS-TDP	7.5
uniq_marked_duplicates_CGND-HRA-00553.sorted.bam	0	1034	0	246	0	0	0	199	0	0	0	112.55	18.87	JHU73	Frontal Cortex	ALS-TDP	8
uniq_marked_duplicates_CGND-HRA-00554.sorted.bam	0	342	0	170	0	0	0	109	0	0	0	80.43	23.06	JHU73	Occipital Cortex	ALS-TDP	5.6
uniq_marked_duplicates_CGND-HRA-00555.sorted.bam	0	110	0	10	0	0	0	5	0	0	0	4.18	0.27	JHU73	Thoracic Spinal Cord	ALS-TDP	8
uniq_marked_duplicates_CGND-HRA-00556.sorted.bam	2	925	0.21574	160	0	0	2	144	0	0	1.36986	122.97	14.78	JHU73	Medial Motor Cortex	ALS-TDP	6.6
uniq_marked_duplicates_CGND-HRA-00557.sorted.bam	0	1035	0	258	2	2	0	142	1.38888	1.38888	0	122.05	17.33	JHU73	Lateral Motor Cortex	ALS-TDP	7.1
uniq_marked_duplicates_CGND-HRA-00558.sorted.bam	0	82	0	13	0	0	0	7	0	0	0	3.95	0.39	JHU73	Lumbar Spinal Cord	ALS-TDP	7.1
uniq_marked_duplicates_CGND-HRA-00559.sorted.bam	0	544	0	150	0	0	0	116	0	0	0	44.45	9.31	JHU74	Frontal Cortex	ALS-SOD1	5.7
uniq_marked_duplicates_CGND-HRA-00561.sorted.bam	0	1194	0	229	0	0	0	187	0	0	0	124.34	16.51	JHU74	Medial Motor Cortex	ALS-SOD1	6.4
uniq_marked_duplicates_CGND-HRA-00562.sorted.bam	0	1126	0	329	0	0	0	259	0	0	0	118.62	20.9	JHU74	Lateral Motor Cortex	ALS-SOD1	6.1
uniq_marked_duplicates_CGND-HRA-00563.sorted.bam	2	102	1.92307	66	0	1	0	53	0	1.85185	0	16.36	6.61	JHU79	Medial Motor Cortex	ALS-TDP	4.9
uniq_marked_duplicates_CGND-HRA-00564.sorted.bam	0	13	0	51	0	0	0	40	0	0	0	1.92	3.64	JHU79	Lateral Motor Cortex	ALS-TDP	3.8
uniq_marked_duplicates_CGND-HRA-00571.sorted.bam	0	1423	0	665	0	0	0	488	0	0	0	130.9	36.04	JHU82	Frontal Cortex	ALS-TDP	6.5
uniq_marked_duplicates_CGND-HRA-00572.sorted.bam	0	283	0	73	0	0	0	60	0	0	0	85.81	23.79	JHU82	Occipital Cortex	ALS-TDP	5.1
uniq_marked_duplicates_CGND-HRA-00573.sorted.bam	1	37	2.63157	10	0	0	0	7	0	0	0	1.97	0.42	JHU82	Thoracic Spinal Cord	ALS-TDP	5.8
uniq_marked_duplicates_CGND-HRA-00574.sorted.bam	3	133	2.20588	81	1	1	6	55	1.78571	1.78571	9.83606	29.42	14.25	JHU82	Medial Motor Cortex	ALS-TDP	5.1
uniq_marked_duplicates_CGND-HRA-00575.sorted.bam	4	889	0.44792	269	0	0	1	194	0	0	0.51282	138.27	28.73	JHU82	Lateral Motor Cortex	ALS-TDP	5.9
uniq_marked_duplicates_CGND-HRA-00576.sorted.bam	0	79	0	21	0	0	0	17	0	0	0	5.4	0.95	JHU82	Cervical Spinal Cord	ALS-TDP	6.5
uniq_marked_duplicates_CGND-HRA-00577.sorted.bam	1	69	1.42857	16	0	0	0	12	0	0	0	3.22	0.66	JHU82	Lumbar Spinal Cord	ALS-TDP	6.6
uniq_marked_duplicates_CGND-HRA-00578.sorted.bam	0	775	0	308	0	0	0	225	0	0	0	145.05	35.86	JHU83	Frontal Cortex	ALS-SOD1	7.2
uniq_marked_duplicates_CGND-HRA-00581.sorted.bam	0	1727	0	544	0	0	0	388	0	0	0	155	28.17	JHU83	Medial Motor Cortex	ALS-SOD1	8.6
uniq_marked_duplicates_CGND-HRA-00582.sorted.bam	0	815	0	207	0	0	0	161	0	0	0	158.43	24.91	JHU83	Lateral Motor Cortex	ALS-SOD1	7.2
uniq_marked_duplicates_CGND-HRA-00583.sorted.bam	0	212	0	21	0	0	0	12	0	0	0	9.86	0.63	JHU83	Cervical Spinal Cord	ALS-SOD1	7.2
uniq_marked_duplicates_CGND-HRA-00584.sorted.bam	0	53	0	10	0	0	0	7	0	0	0	3.2	0.48	JHU83	Lumbar Spinal Cord	ALS-SOD1	7.1
uniq_marked_duplicates_CGND-HRA-00585.sorted.bam	0	514	0	61	0	0	0	38	0	0	0	78.71	6.78	NEUGY575NUQ	Cerebellum	ALS-TDP	6.1
uniq_marked_duplicates_CGND-HRA-00586.sorted.bam	0	62	0	101	0	0	1	56	0	0	1.75438	4.47	4.21	NEUGY575NUQ	Medial Motor Cortex	ALS-TDP	5.3
uniq_marked_duplicates_CGND-HRA-00587.sorted.bam	0	26	0	30	0	0	0	22	0	0	0	3.44	2.82	NEUGY575NUQ	Lateral Motor Cortex	ALS-TDP	5.4
uniq_marked_duplicates_CGND-HRA-00588.sorted.bam	0	9	0	3	0	0	0	5	0	0	0	0.41	0.3	NEUGY575NUQ	Cervical Spinal Cord	ALS-TDP	5.8
uniq_marked_duplicates_CGND-HRA-00589.sorted.bam	0	21	0	23	0	0	0	16	0	0	0	0.58	0.41	NEUGY575NUQ	Lumbar Spinal Cord	ALS-TDP	5.6
uniq_marked_duplicates_CGND-HRA-00590.sorted.bam	0	658	0	240	0	0	0	188	0	0	0	82.49	26.08	NEUHA141EEC	Other Motor Cortex	Control	7.5
uniq_marked_duplicates_CGND-HRA-00591-2.sorted.bam	0	60	0	6	0	0	0	10	0	0	0	3.35	0.6	NEUHA141EEC	Cervical Spinal Cord	Control	5.3
uniq_marked_duplicates_CGND-HRA-00592.sorted.bam	0	935	0	49	0	1	0	34	0	2.85714	0	40.1	1.81	NEUHA141EEC	Lumbar Spinal Cord	Control	6.1
uniq_marked_duplicates_CGND-HRA-00593.sorted.bam	1	759	0.13157	68	0	0	0	66	0	0	0	85.83	5.84	NEUDA151YMK	Cerebellum	Control	6.9
uniq_marked_duplicates_CGND-HRA-00594.sorted.bam	0	102	0	34	0	0	0	22	0	0	0	58.58	15.16	NEUDA151YMK	Medial Motor Cortex	Control	5.4
uniq_marked_duplicates_CGND-HRA-00595.sorted.bam	0	842	0	287	0	0	0	227	0	0	0	56.58	16.04	NEUDA151YMK	Lateral Motor Cortex	Control	5.7
uniq_marked_duplicates_CGND-HRA-00596.sorted.bam	0	464	0	166	0	1	0	121	0	0.81967	0	66.86	16.88	NEUJB238MJR	Medial Motor Cortex	Control	5.7
uniq_marked_duplicates_CGND-HRA-00598.sorted.bam	0	325	0	78	0	0	0	55	0	0	0	56.98	9.54	NEUZB953VCD	Cerebellum	ALS-TDP	4.9
uniq_marked_duplicates_CGND-HRA-00599.sorted.bam	0	59	0	27	0	0	0	14	0	0	0	16.8	5.61	NEUZB953VCD	Medial Motor Cortex	ALS-TDP	5.3
uniq_marked_duplicates_CGND-HRA-00600.sorted.bam	0	501	0	164	1	1	0	126	0.7874	0.7874	0	63.78	16	NEUZB953VCD	Lateral Motor Cortex	ALS-TDP	5.9
uniq_marked_duplicates_CGND-HRA-00601.sorted.bam	4	11	26.6667	12	0	0	0	5	0	0	0	0.53	0.26	NEUZB953VCD	Cervical Spinal Cord	ALS-TDP	6
uniq_marked_duplicates_CGND-HRA-00603.sorted.bam	0	1693	0	269	0	0	0	231	0	0	0	157.94	17.55	NEUAP156PM4	Medial Motor Cortex	ALS-TDP	7.3
uniq_marked_duplicates_CGND-HRA-00604.sorted.bam	0	1203	0	277	0	0	0	185	0	0	0	61.22	8.85	NEUAP156PM4	Lateral Motor Cortex	ALS-TDP	6.3
uniq_marked_duplicates_CGND-HRA-00605.sorted.bam	0	365	0	34	0	1	0	18	0	5.26315	0	9.98	0.84	NEUAP156PM4	Cervical Spinal Cord	ALS-TDP	7.1
uniq_marked_duplicates_CGND-HRA-00606.sorted.bam	0	875	0	41	0	0	0	32	0	0	0	44.33	1.95	NEUAP156PM4	Lumbar Spinal Cord	ALS-TDP	5.6
uniq_marked_duplicates_CGND-HRA-00607.sorted.bam	1	206	0.48309	110	0	0	2	94	0	0	2.08333	40.63	14.33	NEUUW911LWA	Medial Motor Cortex	ALS/FTLD	4.9
uniq_marked_duplicates_CGND-HRA-00608.sorted.bam	0	206	0	92	0	1	1	73	0	1.35135	1.35135	49.08	17.48	NEUUW911LWA	Lateral Motor Cortex	ALS/FTLD	5.3
uniq_marked_duplicates_CGND-HRA-00609.sorted.bam	0	27	0	8	0	0	0	11	0	0	0	2.25	0.42	NEUUW911LWA	Cervical Spinal Cord	ALS/FTLD	6.4
uniq_marked_duplicates_CGND-HRA-00610.sorted.bam	1	28	3.44827	14	0	0	0	6	0	0	0	1.4	0.32	NEUUW911LWA	Lumbar Spinal Cord	ALS/FTLD	5.9
uniq_marked_duplicates_CGND-HRA-00611.sorted.bam	4	1112	0.35842	165	0	0	0	114	0	0	0	160.9	18.45	NEUEH612JPA	Medial Motor Cortex	ALS/AD	6.5
uniq_marked_duplicates_CGND-HRA-00612.sorted.bam	8	790	1.0025	185	3	3	3	131	2.2388	2.2388	2.2388	119.32	23.05	NEUEH612JPA	Lateral Motor Cortex	ALS/AD	5.9
uniq_marked_duplicates_CGND-HRA-00613.sorted.bam	1	6	14.2857	14	0	0	0	13	0	0	0	0.55	0.3	NEUEH612JPA	Cervical Spinal Cord	ALS/AD	6.8
uniq_marked_duplicates_CGND-HRA-00614.sorted.bam	3	120	2.43902	17	0	0	0	11	0	0	0	6.4	0.43	NEUEH612JPA	Lumbar Spinal Cord	ALS/AD	6.7
uniq_marked_duplicates_CGND-HRA-00615.sorted.bam	3	270	1.0989	77	0	0	0	66	0	0	0	27.87	6.75	NEURX991BWB	Medial Motor Cortex	ALS-TDP	5.9
uniq_marked_duplicates_CGND-HRA-00616.sorted.bam	9	479	1.84426	145	5	6	3	92	5.15463	6.12244	3.15789	78.6	17.57	NEURX991BWB	Lateral Motor Cortex	ALS-TDP	6.7
uniq_marked_duplicates_CGND-HRA-00617-2.sorted.bam	7	343	2	25	2	2	1	20	9.0909	9.0909	4.7619	21.54	1.58	NEURX991BWB	Cervical Spinal Cord	ALS-TDP	7.1
uniq_marked_duplicates_CGND-HRA-00618.sorted.bam	0	553	0	38	0	0	0	23	0	0	0	96.87	5.89	NEURX991BWB	Cerebellum	ALS-TDP	7.8
uniq_marked_duplicates_CGND-HRA-00620.sorted.bam	0	1244	0	110	0	0	0	68	0	0	0	162.24	7.92	NEUNL974RU6	Cerebellum	ALS-TDP	8
uniq_marked_duplicates_CGND-HRA-00621.sorted.bam	0	1022	0	352	0	0	0	271	0	0	0	177.24	40.51	NEUNL974RU6	Frontal Cortex	ALS-TDP	7.3
uniq_marked_duplicates_CGND-HRA-00622.sorted.bam	0	1254	0	441	0	0	0	320	0	0	0	139.83	28.36	NEUNL974RU6	Occipital Cortex	ALS-TDP	7.2
uniq_marked_duplicates_CGND-HRA-00623.sorted.bam	0	204	0	15	0	0	0	14	0	0	0	11.2	0.7	NEUNL974RU6	Thoracic Spinal Cord	ALS-TDP	7.4
uniq_marked_duplicates_CGND-HRA-00624.sorted.bam	0	1155	0	324	0	0	0	234	0	0	0	56.84	10.62	NEUNL974RU6	Other Motor Cortex	ALS-TDP	6.4
uniq_marked_duplicates_CGND-HRA-00625.sorted.bam	1	129	0.76923	15	0	0	0	11	0	0	0	5.08	0.56	NEUNL974RU6	Cervical Spinal Cord	ALS-TDP	6.8
uniq_marked_duplicates_CGND-HRA-00626.sorted.bam	4	181	2.16216	12	0	0	0	8	0	0	0	6.06	0.32	NEUNL974RU6	Lumbar Spinal Cord	ALS-TDP	6.7
uniq_marked_duplicates_CGND-HRA-00627.sorted.bam	0	183	0	70	0	0	0	68	0	0	0	27.89	10.91	NEUMK638LUX	Medial Motor Cortex	ALS-TDP	4.7
uniq_marked_duplicates_CGND-HRA-00628.sorted.bam	0	287	0	132	0	0	0	77	0	0	0	54.77	20.98	NEUMK638LUX	Lateral Motor Cortex	ALS-TDP	5.7
uniq_marked_duplicates_CGND-HRA-00629.sorted.bam	2	0	NA	5	0	0	0	0	NA	0	NA	0.23	0.23	NEUMK638LUX	Cervical Spinal Cord	ALS-TDP	6.2
uniq_marked_duplicates_CGND-HRA-00630.sorted.bam	2	33	5.71428	16	0	0	0	5	0	0	0	2.47	0.36	NEUMK638LUX	Lumbar Spinal Cord	ALS-TDP	5.5
uniq_marked_duplicates_CGND-HRA-00631.sorted.bam	16	1042	1.51228	222	0	0	0	167	0	0	0	109.59	15.07	JHU75	Other Motor Cortex	ALS-TDP	7.3
uniq_marked_duplicates_CGND-HRA-00633.sorted.bam	1	984	0.10152	234	0	0	0	163	0	0	0	121.36	24.64	JHU77	Other Motor Cortex	ALS-TDP	5.5
uniq_marked_duplicates_CGND-HRA-00634.sorted.bam	2	128	1.53846	17	0	0	0	17	0	0	0	5.45	0.49	JHU77	Cervical Spinal Cord	ALS-TDP	5.8
uniq_marked_duplicates_CGND-HRA-00636.sorted.bam	0	296	0	94	0	0	0	70	0	0	0	42.78	13.04	NEUZV622ZHF	Cerebellum	ALS-TDP	5
uniq_marked_duplicates_CGND-HRA-00637.sorted.bam	0	514	0	171	0	0	0	137	0	0	0	47.88	15.41	NEUZV622ZHF	Medial Motor Cortex	ALS-TDP	5.1
uniq_marked_duplicates_CGND-HRA-00638.sorted.bam	1	334	0.2985	173	1	1	0	90	1.0989	1.0989	0	30.72	12.36	NEUZV622ZHF	Lateral Motor Cortex	ALS-TDP	5.9
uniq_marked_duplicates_CGND-HRA-00640.sorted.bam	0	673	0	206	0	0	0	125	0	0	0	96	18.64	NEUWG523WRV	Other Motor Cortex	ALS-TDP	7.1
uniq_marked_duplicates_CGND-HRA-00641.sorted.bam	1	49	2	9	0	0	0	4	0	0	0	2.38	0.29	NEUWG523WRV	Cervical Spinal Cord	ALS-TDP	6.7
uniq_marked_duplicates_CGND-HRA-00642.sorted.bam	6	21	22.2222	6	0	0	0	8	0	0	0	0.77	0.15	NEUWG523WRV	Lumbar Spinal Cord	ALS-TDP	6.1
uniq_marked_duplicates_CGND-HRA-00643.sorted.bam	0	134	0	125	0	0	0	78	0	0	0	7.29	5.16	NEUHX090PGV	Cerebellum	Control	3.7
uniq_marked_duplicates_CGND-HRA-00644.sorted.bam	0	37	0	68	0	0	0	43	0	0	0	4.52	3.88	NEUHX090PGV	Medial Motor Cortex	Control	5.4
uniq_marked_duplicates_CGND-HRA-00645.sorted.bam	0	16	0	9	0	0	0	4	0	0	0	0.76	0.3	NEUHX090PGV	Cervical Spinal Cord	Control	6.2
uniq_marked_duplicates_CGND-HRA-00646.sorted.bam	0	7	0	15	0	0	0	18	0	0	0	0.88	1.33	NEUUT049NND	Medial Motor Cortex	Control	3.4
uniq_marked_duplicates_CGND-HRA-00647.sorted.bam	0	11	0	28	0	0	0	25	0	0	0	1.04	1.61	NEUUT049NND	Lateral Motor Cortex	Control	3.6
uniq_marked_duplicates_CGND-HRA-00648.sorted.bam	0	65	0	14	0	0	0	4	0	0	0	2.04	0.29	NEURJ387PPV	Cervical Spinal Cord	ALS-TDP	6.3
uniq_marked_duplicates_CGND-HRA-00649.sorted.bam	1	60	1.63934	16	0	0	0	10	0	0	0	2.71	0.45	NEURJ387PPV	Lumbar Spinal Cord	ALS-TDP	6.1
uniq_marked_duplicates_CGND-HRA-00650.sorted.bam	0	1380	0	338	0	0	0	254	0	0	0	188.44	33.06	NEUVB305VU7	Medial Motor Cortex	ALS-TDP	6.7
uniq_marked_duplicates_CGND-HRA-00651.sorted.bam	0	775	0	327	0	0	0	191	0	0	0	164.19	39.22	NEUVB305VU7	Lateral Motor Cortex	ALS-TDP	6
uniq_marked_duplicates_CGND-HRA-00652.sorted.bam	0	45	0	9	0	0	1	10	0	0	9.0909	3.6	0.75	NEUVB305VU7	Cervical Spinal Cord	ALS-TDP	8
uniq_marked_duplicates_CGND-HRA-00658.sorted.bam	0	1183	0	327	0	0	0	229	0	0	0	150.39	29.5	NEUTP414KZ2	Medial Motor Cortex	Control	6.9
uniq_marked_duplicates_CGND-HRA-00659.sorted.bam	0	1728	0	667	0	0	0	476	0	0	0	111.86	29.95	NEUTP414KZ2	Lateral Motor Cortex	Control	6.9
uniq_marked_duplicates_CGND-HRA-00660.sorted.bam	0	1376	0	322	0	0	0	217	0	0	0	111.07	16.49	NEUML172BXK	Medial Motor Cortex	Control	7.3
uniq_marked_duplicates_CGND-HRA-00661.sorted.bam	0	1340	0	341	0	0	0	238	0	0	0	106.5	18.27	NEUML172BXK	Lateral Motor Cortex	Control	7.5
uniq_marked_duplicates_CGND-HRA-00662.sorted.bam	0	1217	0	129	0	0	0	80	0	0	0	110.11	6.56	NEUXY076JMB	Cerebellum	ALS-TDP	7.7
uniq_marked_duplicates_CGND-HRA-00663.sorted.bam	5	1077	0.4621	321	0	0	3	247	0	0	1.2	69.22	13.92	NEUXY076JMB	Medial Motor Cortex	ALS-TDP	7.6
uniq_marked_duplicates_CGND-HRA-00664.sorted.bam	3	1244	0.24057	372	0	0	0	230	0	0	0	72.19	13.57	NEUXY076JMB	Lateral Motor Cortex	ALS-TDP	7.5
uniq_marked_duplicates_CGND-HRA-00665.sorted.bam	0	36	0	11	0	0	0	8	0	0	0	2.96	0.8	NEUXY076JMB	Cervical Spinal Cord	ALS-TDP	7.5
uniq_marked_duplicates_CGND-HRA-00666.sorted.bam	6	650	0.91463	56	0	0	0	43	0	0	0	58.36	3.58	NEUXY076JMB	Lumbar Spinal Cord	ALS-TDP	7.9
uniq_marked_duplicates_CGND-HRA-00667.sorted.bam	0	672	0	67	0	0	0	36	0	0	0	63.68	3.15	NEUEG442LDR	Cerebellum	Control	7.1
uniq_marked_duplicates_CGND-HRA-00668.sorted.bam	0	819	0	184	0	0	0	130	0	0	0	101.75	15.1	NEUEG442LDR	Medial Motor Cortex	Control	7.4
uniq_marked_duplicates_CGND-HRA-00669.sorted.bam	0	1486	0	403	0	0	0	298	0	0	0	145.03	23.39	NEUEG442LDR	Lateral Motor Cortex	Control	7.8
uniq_marked_duplicates_CGND-HRA-00670.sorted.bam	0	149	0	30	0	0	0	14	0	0	0	5.15	0.94	NEUEG442LDR	Cervical Spinal Cord	Control	6.7
uniq_marked_duplicates_CGND-HRA-00671.sorted.bam	0	1196	0	164	0	0	0	93	0	0	0	92.54	8.55	NEUEA633EN5	Cerebellum	ALS-TDP	5.7
uniq_marked_duplicates_CGND-HRA-00672.sorted.bam	0	548	0	156	0	0	1	107	0	0	0.92592	72.12	16.33	NEUEA633EN5	Medial Motor Cortex	ALS-TDP	3.9
uniq_marked_duplicates_CGND-HRA-00673.sorted.bam	0	1144	0	368	0	0	1	270	0	0	0.369	98.99	21.49	NEUEA633EN5	Lateral Motor Cortex	ALS-TDP	6.8
uniq_marked_duplicates_CGND-HRA-00674.sorted.bam	4	311	1.26984	47	0	0	0	36	0	0	0	10.94	1.33	NEUEA633EN5	Cervical Spinal Cord	ALS-TDP	6.4
uniq_marked_duplicates_CGND-HRA-00675.sorted.bam	7	97	6.73076	20	0	0	0	8	0	0	0	4.31	0.84	NEUEA633EN5	Lumbar Spinal Cord	ALS-TDP	5.7
uniq_marked_duplicates_CGND-HRA-00676.sorted.bam	0	136	0	70	0	0	0	68	0	0	0	19.46	10.02	NEUWL993GU2	Cerebellum	ALS-TDP	3
uniq_marked_duplicates_CGND-HRA-00677.sorted.bam	0	35	0	54	0	0	0	43	0	0	0	5.22	8.11	NEUWL993GU2	Medial Motor Cortex	ALS-TDP	4.2
uniq_marked_duplicates_CGND-HRA-00678.sorted.bam	0	18	0	58	0	0	0	35	0	0	0	3.22	6.58	NEUWL993GU2	Lateral Motor Cortex	ALS-TDP	4.2
uniq_marked_duplicates_CGND-HRA-00679.sorted.bam	0	4	0	2	0	0	0	1	0	0	0	0.28	0.18	NEUWL993GU2	Cervical Spinal Cord	ALS-TDP	5.4
uniq_marked_duplicates_CGND-HRA-00680.sorted.bam	2	377	0.5277	187	1	1	1	122	0.813	0.813	0.813	29.38	11.21	NEUZK186ZK4	Medial Motor Cortex	ALS-TDP	5.5
uniq_marked_duplicates_CGND-HRA-00681.sorted.bam	1	371	0.26881	206	1	1	0	171	0.58139	0.58139	0	23.81	12.13	NEUZK186ZK4	Lateral Motor Cortex	ALS-TDP	4.8
uniq_marked_duplicates_CGND-HRA-00682.sorted.bam	4	8	33.3333	3	0	0	0	1	0	0	0	0.64	0.34	NEUZK186ZK4	Cervical Spinal Cord	ALS-TDP	6.4
uniq_marked_duplicates_CGND-HRA-00683.sorted.bam	1	6	14.2857	9	0	0	0	10	0	0	0	0.25	0.14	NEUZK186ZK4	Lumbar Spinal Cord	ALS-TDP	5.7
uniq_marked_duplicates_CGND-HRA-00684.sorted.bam	0	632	0	94	0	0	0	70	0	0	0	202.62	15.67	EC01	Cerebellum	ALS-TDP	6.7
uniq_marked_duplicates_CGND-HRA-00685.sorted.bam	0	525	0	78	0	0	0	45	0	0	0	105.02	9.42	EC02	Cerebellum	ALS-TDP	7.4
uniq_marked_duplicates_CGND-HRA-00686.sorted.bam	0	688	0	89	0	0	0	69	0	0	0	148.13	11.34	EC04	Cerebellum	ALS-TDP	6.6
uniq_marked_duplicates_CGND-HRA-00687.sorted.bam	0	380	0	27	0	0	0	26	0	0	0	69.99	5.46	EC05	Cerebellum	ALS-TDP	7.5
uniq_marked_duplicates_CGND-HRA-00688.sorted.bam	0	521	0	74	0	0	0	40	0	0	0	92.97	8.15	EC06	Cerebellum	ALS-TDP	7.8
uniq_marked_duplicates_CGND-HRA-00689.sorted.bam	0	349	0	49	0	0	0	23	0	0	0	90.19	9.52	EC07	Cerebellum	ALS-TDP	6.1
uniq_marked_duplicates_CGND-HRA-00690.sorted.bam	0	620	0	82	0	0	0	46	0	0	0	95.4	8.53	EC12	Cerebellum	ALS-TDP	5.9
uniq_marked_duplicates_CGND-HRA-00691.sorted.bam	0	437	0	79	0	0	0	51	0	0	0	157.4	19.98	EC14	Cerebellum	ALS-TDP	6.1
uniq_marked_duplicates_CGND-HRA-00692.sorted.bam	0	676	0	80	0	0	0	53	0	0	0	89.23	7.89	EC15	Cerebellum	ALS-TDP	7.6
uniq_marked_duplicates_CGND-HRA-00693.sorted.bam	0	669	0	91	0	0	0	60	0	0	0	112.78	9.46	EC17	Cerebellum	ALS-TDP	5.7
uniq_marked_duplicates_CGND-HRA-00694.sorted.bam	0	471	0	66	0	0	0	30	0	0	0	73.07	6.79	EC18	Cerebellum	ALS-TDP	8.1
uniq_marked_duplicates_CGND-HRA-00695.sorted.bam	0	342	0	53	0	0	0	35	0	0	0	68.96	9.47	EC20	Cerebellum	ALS-TDP	6.2
uniq_marked_duplicates_CGND-HRA-00696.sorted.bam	0	897	0	125	0	1	0	88	0	1.12359	0	140.78	12.18	EC23	Cerebellum	ALS-SOD1	7.6
uniq_marked_duplicates_CGND-HRA-00697.sorted.bam	0	615	0	94	0	0	0	70	0	0	0	86.44	8.63	EC25	Cerebellum	ALS-TDP	8.1
uniq_marked_duplicates_CGND-HRA-00700.sorted.bam	0	667	0	133	0	0	0	77	0	0	0	111.32	12	NEUPK732LNT	Cerebellum	ALS-TDP	6.3
uniq_marked_duplicates_CGND-HRA-00701.sorted.bam	0	552	0	93	0	0	0	43	0	0	0	111.44	12.19	NEUCW292DYJ	Cerebellum	ALS-TDP	3.1
uniq_marked_duplicates_CGND-HRA-00702.sorted.bam	0	367	0	51	0	0	0	38	0	0	0	77.65	8.91	NEUMP035RP4	Cerebellum	ALS-TDP	4.9
uniq_marked_duplicates_CGND-HRA-00703.sorted.bam	0	675	0	76	0	0	0	42	0	0	0	112.6	7.28	NEUDM397JGD	Cerebellum	ALS-TDP	4.6
uniq_marked_duplicates_CGND-HRA-00704.sorted.bam	0	665	0	100	0	0	0	51	0	0	0	123.1	11.9	NEUDG361GA9	Cerebellum	ALS-TDP	5.2
uniq_marked_duplicates_CGND-HRA-00705.sorted.bam	0	587	0	70	0	1	0	48	0	2.04081	0	151.1	9.75	NEUDR086ZDQ	Cerebellum	ALS-TDP	6.1
uniq_marked_duplicates_CGND-HRA-00706.sorted.bam	0	695	0	55	0	0	0	38	0	0	0	97.65	6.04	NEUHM340FBZ	Cerebellum	ALS-TDP	6.7
uniq_marked_duplicates_CGND-HRA-00707.sorted.bam	0	493	0	128	0	0	0	78	0	0	0	88.63	11.78	EC39	Cerebellum	FTLD-TDP	6.1
uniq_marked_duplicates_CGND-HRA-00708.sorted.bam	0	578	0	87	0	0	0	52	0	0	0	115.86	9.5	EC41	Cerebellum	FTLD-TDP	7.8
uniq_marked_duplicates_CGND-HRA-00709.sorted.bam	0	833	0	89	0	0	0	58	0	0	0	137.4	8.88	EC45	Cerebellum	FTLD-TDP	7.6
uniq_marked_duplicates_CGND-HRA-00710.sorted.bam	0	476	0	66	0	0	0	37	0	0	0	75.47	7.06	EC53	Cerebellum	FTLD-TDP	6.7
uniq_marked_duplicates_CGND-HRA-00713.sorted.bam	0	734	0	79	0	0	0	44	0	0	0	133.49	8.88	NEUNY116EZW	Cerebellum	ALS/AD	7.5
uniq_marked_duplicates_CGND-HRA-00714.sorted.bam	0	326	0	59	0	0	0	46	0	0	0	64.75	9.11	ECC9#1	Cerebellum	ALS-TDP	4.3
uniq_marked_duplicates_CGND-HRA-00715.sorted.bam	0	381	0	42	0	0	0	31	0	0	0	146.96	14.52	ECC9#3	Cerebellum	ALS-TDP	7.2
uniq_marked_duplicates_CGND-HRA-00716.sorted.bam	0	645	0	74	0	0	0	47	0	0	0	137.12	11.06	ECC9#6	Cerebellum	ALS-TDP	6
uniq_marked_duplicates_CGND-HRA-00717.sorted.bam	0	344	0	87	0	0	0	80	0	0	0	79.57	9.6	ECC9#7	Cerebellum	ALS-TDP	6
uniq_marked_duplicates_CGND-HRA-00718.sorted.bam	0	753	0	74	0	0	0	54	0	0	0	129.52	8.77	NEUXD817GGZ	Cerebellum	ALS/FTLD	7.4
uniq_marked_duplicates_CGND-HRA-00719.sorted.bam	1	635	0.15723	144	0	0	0	94	0	0	0	55.16	7.26	NEULT268RM4	Cerebellum	ALS/FTLD	6.8
uniq_marked_duplicates_CGND-HRA-00720.sorted.bam	0	485	0	63	0	0	0	44	0	0	0	154.09	9.25	NEURN516YR8	Cerebellum	ALS-TDP	7.1
uniq_marked_duplicates_CGND-HRA-00722.sorted.bam	0	708	0	63	0	1	0	38	0	2.5641	0	141.27	8.36	NEUCV649UJK	Cerebellum	ALS-TDP	5.9
uniq_marked_duplicates_CGND-HRA-00723.sorted.bam	0	723	0	42	0	0	0	41	0	0	0	158.7	7.98	NEUUE532LFF	Cerebellum	ALS-TDP	6.8
uniq_marked_duplicates_CGND-HRA-00724.sorted.bam	0	891	0	50	0	3	0	34	0	8.1081	0	67.06	3.05	NEUYY221HZA	Cerebellum	ALS-TDP	6.1
uniq_marked_duplicates_CGND-HRA-00725.sorted.bam	0	789	0	89	0	0	0	73	0	0	0	210.18	14.39	NEUPK732LNT	Cerebellum	ALS-TDP	6.5
uniq_marked_duplicates_CGND-HRA-00726.sorted.bam	0	849	0	74	0	0	0	40	0	0	0	161.17	6.88	NEULH901PYF	Cerebellum	ALS-TDP	7.2
uniq_marked_duplicates_CGND-HRA-00727.sorted.bam	0	998	0	94	0	0	0	85	0	0	0	90.01	5.26	NEUCW292DYJ	Cerebellum	ALS-TDP	6.8
uniq_marked_duplicates_CGND-HRA-00728.sorted.bam	0	971	0	96	0	1	0	59	0	1.66666	0	112.6	5.28	NEUXT258BD4	Cerebellum	ALS-TDP	6.4
uniq_marked_duplicates_CGND-HRA-00729.sorted.bam	0	254	0	50	0	0	0	37	0	0	0	48.12	6.97	NEURK749WFB	Cerebellum	ALS-TDP	4.8
uniq_marked_duplicates_CGND-HRA-00730.sorted.bam	0	721	0	81	0	0	0	42	0	0	0	145.16	9.43	NEUNL548ZBN	Cerebellum	ALS/FTLD	6.6
uniq_marked_duplicates_CGND-HRA-00731.sorted.bam	0	1157	0	115	0	0	0	82	0	0	0	99.51	6.37	NEULN488RD5	Cerebellum	ALS-TDP	7.1
uniq_marked_duplicates_CGND-HRA-00732.sorted.bam	5	885	0.56179	167	0	0	0	135	0	0	0	75.33	14.48	NEULN488RD5	Medial Motor Cortex	ALS-TDP	6.1
uniq_marked_duplicates_CGND-HRA-00733.sorted.bam	3	592	0.5042	119	0	0	0	94	0	0	0	41.11	9.34	NEULN488RD5	Lateral Motor Cortex	ALS-TDP	5.9
uniq_marked_duplicates_CGND-HRA-00734.sorted.bam	0	466	0	34	0	0	0	27	0	0	0	19.64	1.64	NEULN488RD5	Cervical Spinal Cord	ALS-TDP	7.6
uniq_marked_duplicates_CGND-HRA-00735.sorted.bam	18	800	2.20048	45	0	0	0	29	0	0	0	39.4	2.2	NEULN488RD5	Lumbar Spinal Cord	ALS-TDP	8
uniq_marked_duplicates_CGND-HRA-00746.sorted.bam	0	1765	0	142	0	0	0	109	0	0	0	87.67	4.58	NEUAY067UTB	Cerebellum	ALS-TDP	7.7
uniq_marked_duplicates_CGND-HRA-00747.sorted.bam	0	408	0	114	0	0	0	89	0	0	0	49.81	13.54	NEUAY067UTB	Medial Motor Cortex	ALS-TDP	6.8
uniq_marked_duplicates_CGND-HRA-00748.sorted.bam	0	568	0	142	0	0	0	81	0	0	0	57.55	14.49	NEUAY067UTB	Lateral Motor Cortex	ALS-TDP	6.4
uniq_marked_duplicates_CGND-HRA-00749.sorted.bam	0	262	0	17	0	0	0	11	0	0	0	12.28	0.89	NEUAY067UTB	Cervical Spinal Cord	ALS-TDP	6.4
uniq_marked_duplicates_CGND-HRA-00750.sorted.bam	0	154	0	11	0	0	0	16	0	0	0	5.23	0.42	NEUAY067UTB	Lumbar Spinal Cord	ALS-TDP	7.9
uniq_marked_duplicates_CGND-HRA-00751.sorted.bam	0	172	0	137	0	0	0	100	0	0	0	20.27	16.23	PF-UCL-1	Frontal Cortex	Control	5.7
uniq_marked_duplicates_CGND-HRA-00752.sorted.bam	0	404	0	188	0	0	0	133	0	0	0	65.9	19.21	PF-UCL-1	Temporal Cortex	Control	6.2
uniq_marked_duplicates_CGND-HRA-00753.sorted.bam	0	295	0	91	0	0	0	71	0	0	0	57.5	16.67	PF-UCL-1	Cerebellum	Control	5.2
uniq_marked_duplicates_CGND-HRA-00754.sorted.bam	0	16	0	10	0	0	0	14	0	0	0	0.82	0.43	PF-UCL-1	Cervical Spinal Cord	Control	6.3
uniq_marked_duplicates_CGND-HRA-00755.sorted.bam	0	128	0	14	0	0	0	12	0	0	0	10.25	0.8	PF-UCL-1	Lumbar Spinal Cord	Control	5.9
uniq_marked_duplicates_CGND-HRA-00756.sorted.bam	5	1033	0.48169	356	0	0	0	237	0	0	0	81.08	17.14	PF-UCL-2	Frontal Cortex	ALS-TDP	6.6
uniq_marked_duplicates_CGND-HRA-00757.sorted.bam	0	465	0	178	0	0	0	113	0	0	0	84.23	20.72	PF-UCL-2	Temporal Cortex	ALS-TDP	7.2
uniq_marked_duplicates_CGND-HRA-00758.sorted.bam	0	777	0	152	0	0	0	97	0	0	0	120.88	14.23	PF-UCL-2	Cerebellum	ALS-TDP	7.6
uniq_marked_duplicates_CGND-HRA-00759.sorted.bam	2	62	3.125	14	0	0	1	10	0	0	9.0909	4.59	0.48	PF-UCL-2	Cervical Spinal Cord	ALS-TDP	7.9
uniq_marked_duplicates_CGND-HRA-00760.sorted.bam	2	65	2.98507	13	0	0	0	10	0	0	0	2.5	0.52	PF-UCL-2	Lumbar Spinal Cord	ALS-TDP	6
uniq_marked_duplicates_CGND-HRA-00761.sorted.bam	0	427	0	259	0	0	0	168	0	0	0	50.13	28.35	PF-UCL-3	Frontal Cortex	Control	5
uniq_marked_duplicates_CGND-HRA-00763.sorted.bam	0	322	0	117	0	0	0	69	0	0	0	69.64	20.18	PF-UCL-3	Cerebellum	Control	5.5
uniq_marked_duplicates_CGND-HRA-00764.sorted.bam	0	11	0	10	0	0	0	5	0	0	0	1.55	0.67	PF-UCL-3	Lumbar Spinal Cord	Control	5.5
uniq_marked_duplicates_CGND-HRA-00765.sorted.bam	0	720	0	218	0	0	0	137	0	0	0	140.88	28.61	PF-UCL-4	Frontal Cortex	ALS-TDP	7.4
uniq_marked_duplicates_CGND-HRA-00766.sorted.bam	1	1079	0.09259	342	1	1	1	253	0.3937	0.3937	0.3937	120.59	25.42	PF-UCL-4	Temporal Cortex	ALS-TDP	7.6
uniq_marked_duplicates_CGND-HRA-00767.sorted.bam	0	362	0	57	0	0	0	36	0	0	0	67.44	10.77	PF-UCL-4	Cerebellum	ALS-TDP	7.4
uniq_marked_duplicates_CGND-HRA-00769.sorted.bam	0	421	0	126	0	0	0	73	0	0	0	51.24	15.53	PF-UCL-5	Frontal Cortex	Control	6.9
uniq_marked_duplicates_CGND-HRA-00770.sorted.bam	0	404	0	130	0	0	0	82	0	0	0	45.65	16.33	PF-UCL-5	Temporal Cortex	Control	6.1
uniq_marked_duplicates_CGND-HRA-00771.sorted.bam	0	146	0	16	0	0	0	11	0	0	0	10.25	1.08	PF-UCL-5	Cervical Spinal Cord	Control	6.9
uniq_marked_duplicates_CGND-HRA-00772.sorted.bam	0	125	0	15	0	0	0	8	0	0	0	9.25	0.98	PF-UCL-5	Lumbar Spinal Cord	Control	6.4
uniq_marked_duplicates_CGND-HRA-00773.sorted.bam	0	471	0	149	0	1	0	115	0	0.86206	0	59.85	11.73	PF-UCL-6	Frontal Cortex	ALS-TDP	7.4
uniq_marked_duplicates_CGND-HRA-00774.sorted.bam	1	539	0.18518	158	0	0	0	107	0	0	0	93.92	17.04	PF-UCL-6	Temporal Cortex	ALS-TDP	8.2
uniq_marked_duplicates_CGND-HRA-00775.sorted.bam	0	465	0	92	0	0	0	48	0	0	0	92.5	11.98	PF-UCL-6	Cerebellum	ALS-TDP	7.6
uniq_marked_duplicates_CGND-HRA-00776.sorted.bam	0	133	0	13	0	0	1	9	0	0	10	7.38	0.52	PF-UCL-6	Cervical Spinal Cord	ALS-TDP	9
uniq_marked_duplicates_CGND-HRA-00777.sorted.bam	5	177	2.74725	13	0	0	0	10	0	0	0	10.53	0.99	PF-UCL-6	Lumbar Spinal Cord	ALS-TDP	7.8
uniq_marked_duplicates_CGND-HRA-00779.sorted.bam	0	82	0	93	0	0	0	65	0	0	0	15.32	13.22	PF-UCL-7	Temporal Cortex	Control	2.6
uniq_marked_duplicates_CGND-HRA-00781.sorted.bam	0	52	0	4	0	0	0	1	0	0	0	5.72	0.5	PF-UCL-7	Cervical Spinal Cord	Control	7.5
uniq_marked_duplicates_CGND-HRA-00782.sorted.bam	0	45	0	4	0	0	0	3	0	0	0	3.7	0.43	PF-UCL-7	Lumbar Spinal Cord	Control	7.8
uniq_marked_duplicates_CGND-HRA-00783.sorted.bam	1	976	0.10235	258	0	0	0	196	0	0	0	86.97	17.15	PF-UCL-8	Frontal Cortex	ALS-TDP	7.2
uniq_marked_duplicates_CGND-HRA-00784.sorted.bam	0	597	0	158	0	1	0	130	0	0.76335	0	80.8	17.52	PF-UCL-8	Temporal Cortex	ALS-TDP	7.6
uniq_marked_duplicates_CGND-HRA-00785.sorted.bam	1	453	0.22026	78	0	0	0	40	0	0	0	107.63	14.52	PF-UCL-8	Cerebellum	ALS-TDP	7.1
uniq_marked_duplicates_CGND-HRA-00786.sorted.bam	0	152	0	21	0	0	1	8	0	0	11.1111	7.88	0.83	PF-UCL-8	Cervical Spinal Cord	ALS-TDP	7.5
uniq_marked_duplicates_CGND-HRA-00787.sorted.bam	2	63	3.07692	16	0	0	0	9	0	0	0	3.92	0.65	PF-UCL-8	Lumbar Spinal Cord	ALS-TDP	6.5
uniq_marked_duplicates_CGND-HRA-00788.sorted.bam	0	409	0	177	0	0	0	126	0	0	0	45.86	17.19	PF-UCL-9	Frontal Cortex	Control	5.7
uniq_marked_duplicates_CGND-HRA-00789.sorted.bam	0	363	0	153	0	0	0	99	0	0	0	43.31	18.67	PF-UCL-9	Temporal Cortex	Control	5.4
uniq_marked_duplicates_CGND-HRA-00790.sorted.bam	0	303	0	20	0	0	0	7	0	0	0	20.32	0.84	PF-UCL-9	Cervical Spinal Cord	Control	7.1
uniq_marked_duplicates_CGND-HRA-00791.sorted.bam	0	367	0	24	0	0	0	16	0	0	0	16.54	0.91	PF-UCL-9	Lumbar Spinal Cord	Control	6
uniq_marked_duplicates_CGND-HRA-00798.sorted.bam	0	49	0	21	0	0	0	11	0	0	0	2.14	0.62	PF-UCL-11	Cervical Spinal Cord	Control	6.6
uniq_marked_duplicates_CGND-HRA-00799.sorted.bam	0	24	0	18	0	0	0	8	0	0	0	1.06	0.67	PF-UCL-11	Lumbar Spinal Cord	Control	4.9
uniq_marked_duplicates_CGND-HRA-00802.sorted.bam	1	162	0.61349	38	0	0	0	25	0	0	0	13.41	3.39	PF-UCL-12	Lumbar Spinal Cord	ALS-TDP	6.4
uniq_marked_duplicates_CGND-HRA-00803.sorted.bam	0	239	0	52	0	0	0	26	0	0	0	56.29	9.17	PF-UCL-13	Cerebellum	Control	7
uniq_marked_duplicates_CGND-HRA-00804.sorted.bam	0	34	0	6	0	0	0	5	0	0	0	3.66	0.44	PF-UCL-13	Cervical Spinal Cord	Control	7.2
uniq_marked_duplicates_CGND-HRA-00805.sorted.bam	0	72	0	6	0	0	0	5	0	0	0	6.17	0.58	PF-UCL-13	Lumbar Spinal Cord	Control	7.5
uniq_marked_duplicates_CGND-HRA-00806.sorted.bam	2	243	0.81632	121	1	1	0	65	1.51515	1.51515	0	42.55	21.37	PF-UCL-14	Frontal Cortex	ALS/FTLD	6.9
uniq_marked_duplicates_CGND-HRA-00808.sorted.bam	0	41	0	23	0	0	0	19	0	0	0	5.01	5.14	PF-UCL-14	Cerebellum	ALS/FTLD	4.8
uniq_marked_duplicates_CGND-HRA-00809.sorted.bam	10	7	58.8235	3	0	0	0	1	0	0	0	0.8	0.44	PF-UCL-14	Cervical Spinal Cord	ALS/FTLD	6.2
uniq_marked_duplicates_CGND-HRA-00810.sorted.bam	14	33	29.7872	5	0	0	0	1	0	0	0	3.02	0.55	PF-UCL-14	Lumbar Spinal Cord	ALS/FTLD	6.7
uniq_marked_duplicates_CGND-HRA-00811.sorted.bam	0	276	0	115	0	0	0	72	0	0	0	47.8	20.77	PF-UCL-15	Frontal Cortex	Control	6.5
uniq_marked_duplicates_CGND-HRA-00812.sorted.bam	0	100	0	85	0	0	0	60	0	0	0	16.24	13.08	PF-UCL-15	Temporal Cortex	Control	5.1
uniq_marked_duplicates_CGND-HRA-00813.sorted.bam	0	216	0	61	0	0	0	31	0	0	0	63.3	15.62	PF-UCL-15	Cerebellum	Control	6.6
uniq_marked_duplicates_CGND-HRA-00814.sorted.bam	0	59	0	17	0	0	0	10	0	0	0	5.94	1.47	PF-UCL-15	Cervical Spinal Cord	Control	5.9
uniq_marked_duplicates_CGND-HRA-00815.sorted.bam	0	338	0	112	0	0	0	53	0	0	0	48.56	15.6	PF-UCL-16	Frontal Cortex	ALS-TDP	7
uniq_marked_duplicates_CGND-HRA-00816.sorted.bam	0	343	0	127	0	0	0	88	0	0	0	46.79	15.78	PF-UCL-16	Temporal Cortex	ALS-TDP	7.3
uniq_marked_duplicates_CGND-HRA-00817.sorted.bam	0	285	0	44	0	0	0	21	0	0	0	44.57	8.14	PF-UCL-16	Cerebellum	ALS-TDP	8
uniq_marked_duplicates_CGND-HRA-00818.sorted.bam	1	74	1.33333	8	0	0	0	4	0	0	0	6.28	0.53	PF-UCL-16	Cervical Spinal Cord	ALS-TDP	7.1
uniq_marked_duplicates_CGND-HRA-00819.sorted.bam	1	62	1.5873	9	0	0	0	4	0	0	0	5.35	0.92	PF-UCL-16	Lumbar Spinal Cord	ALS-TDP	6.2
uniq_marked_duplicates_CGND-HRA-00820.sorted.bam	0	204	0	81	0	0	0	55	0	0	0	32.6	15.56	PF-UCL-17	Frontal Cortex	Control	6.1
uniq_marked_duplicates_CGND-HRA-00821.sorted.bam	0	129	0	72	0	0	0	55	0	0	0	24.01	12.3	PF-UCL-17	Temporal Cortex	Control	5.6
uniq_marked_duplicates_CGND-HRA-00822.sorted.bam	0	223	0	55	0	0	0	38	0	0	0	49.15	13.69	PF-UCL-17	Cerebellum	Control	6.3
uniq_marked_duplicates_CGND-HRA-00823.sorted.bam	0	341	0	140	0	0	0	80	0	0	0	47.34	19.5	PF-UCL-18	Frontal Cortex	ALS-TDP	6.9
uniq_marked_duplicates_CGND-HRA-00824.sorted.bam	0	350	0	162	0	0	0	126	0	0	0	44.79	19.6	PF-UCL-18	Temporal Cortex	ALS-TDP	6.3
uniq_marked_duplicates_CGND-HRA-00825.sorted.bam	0	212	0	41	0	0	0	30	0	0	0	61.42	11.51	PF-UCL-18	Cerebellum	ALS-TDP	7.6
uniq_marked_duplicates_CGND-HRA-00826.sorted.bam	2	47	4.08163	17	0	0	0	5	0	0	0	3.85	0.69	PF-UCL-18	Cervical Spinal Cord	ALS-TDP	6.6
uniq_marked_duplicates_CGND-HRA-00827.sorted.bam	5	34	12.8205	10	0	0	0	9	0	0	0	2.28	0.7	PF-UCL-18	Lumbar Spinal Cord	ALS-TDP	5.7
uniq_marked_duplicates_CGND-HRA-00828.sorted.bam	0	186	0	63	0	0	0	39	0	0	0	45.06	15.06	PF-UCL-19	Cerebellum	Control	5.9
uniq_marked_duplicates_CGND-HRA-00829.sorted.bam	0	42	0	8	0	0	0	8	0	0	0	6.32	1.24	PF-UCL-19	Cervical Spinal Cord	Control	6.3
uniq_marked_duplicates_CGND-HRA-00830.sorted.bam	1	362	0.27548	121	0	0	0	72	0	0	0	63.92	18.37	PF-UCL-20	Frontal Cortex	ALS/FTLD	6.3
uniq_marked_duplicates_CGND-HRA-00832.sorted.bam	0	194	0	59	0	0	0	31	0	0	0	73.43	17.56	PF-UCL-20	Cerebellum	ALS/FTLD	6.9
uniq_marked_duplicates_CGND-HRA-00833.sorted.bam	1	30	3.2258	3	0	0	0	4	0	0	0	3.25	0.85	PF-UCL-20	Cervical Spinal Cord	ALS/FTLD	6.6
uniq_marked_duplicates_CGND-HRA-00834.sorted.bam	0	15	0	3	0	0	0	2	0	0	0	1.16	0.46	PF-UCL-20	Lumbar Spinal Cord	ALS/FTLD	6.2
uniq_marked_duplicates_CGND-HRA-00835.sorted.bam	0	270	0	101	0	0	0	85	0	0	0	47.51	24.04	PF-UCL-21	Frontal Cortex	Control	5.5
uniq_marked_duplicates_CGND-HRA-00836.sorted.bam	0	169	0	151	0	0	0	103	0	0	0	28.35	24.36	PF-UCL-21	Temporal Cortex	Control	6
uniq_marked_duplicates_CGND-HRA-00837.sorted.bam	0	17	0	9	0	0	0	6	0	0	0	2.92	0.83	PF-UCL-21	Cervical Spinal Cord	Control	6.4
uniq_marked_duplicates_CGND-HRA-00838.sorted.bam	0	32	0	7	0	0	0	7	0	0	0	2.66	0.74	PF-UCL-21	Lumbar Spinal Cord	Control	5.7
uniq_marked_duplicates_CGND-HRA-00839.sorted.bam	2	15	11.7647	27	2	2	2	25	7.4074	7.4074	7.4074	3.18	5.31	PF-UCL-22	Frontal Cortex	ALS/FTLD	4.2
uniq_marked_duplicates_CGND-HRA-00841.sorted.bam	0	23	0	18	0	0	0	18	0	0	0	3.68	3.46	PF-UCL-22	Cerebellum	ALS/FTLD	3.8
uniq_marked_duplicates_CGND-HRA-00842.sorted.bam	3	3	50	3	0	0	0	2	0	0	0	0.18	0.23	PF-UCL-22	Cervical Spinal Cord	ALS/FTLD	2.5
uniq_marked_duplicates_CGND-HRA-00843.sorted.bam	3	1	75	0	0	0	0	0	NA	0	NA	0.25	0.09	PF-UCL-22	Lumbar Spinal Cord	ALS/FTLD	2.7
uniq_marked_duplicates_CGND-HRA-00845.sorted.bam	0	260	0	114	0	0	0	83	0	0	0	52.82	23.75	PF-UCL-23	Temporal Cortex	Control	6.3
uniq_marked_duplicates_CGND-HRA-00846.sorted.bam	0	1045	0	273	0	0	0	161	0	0	0	145.73	25.32	PF-UCL-23	Cerebellum	Control	6.8
uniq_marked_duplicates_CGND-HRA-00847.sorted.bam	0	49	0	5	0	0	0	5	0	0	0	5.99	0.85	PF-UCL-23	Cervical Spinal Cord	Control	7.1
uniq_marked_duplicates_CGND-HRA-00848.sorted.bam	0	123	0	11	0	0	0	8	0	0	0	11.38	0.99	PF-UCL-23	Lumbar Spinal Cord	Control	7.1
uniq_marked_duplicates_CGND-HRA-00849.sorted.bam	0	165	0	71	0	0	0	48	0	0	0	24.08	9.75	PF-UCL-24	Frontal Cortex	ALS/AD	7.1
uniq_marked_duplicates_CGND-HRA-00851.sorted.bam	0	202	0	68	0	0	0	26	0	0	0	57.61	11.74	PF-UCL-24	Cerebellum	ALS/AD	7.5
uniq_marked_duplicates_CGND-HRA-00852.sorted.bam	2	17	10.5263	4	0	0	0	4	0	0	0	1.78	0.47	PF-UCL-24	Cervical Spinal Cord	ALS/AD	7
uniq_marked_duplicates_CGND-HRA-00853.sorted.bam	2	84	2.32558	3	0	0	0	2	0	0	0	8.27	0.59	PF-UCL-24	Lumbar Spinal Cord	ALS/AD	7.2
uniq_marked_duplicates_CGND-HRA-00854.sorted.bam	0	17	0	9	0	0	0	6	0	0	0	2.25	0.78	PF-UCL-25	Lumbar Spinal Cord	Control	5.7
uniq_marked_duplicates_CGND-HRA-00855.sorted.bam	0	389	0	184	0	0	0	105	0	0	0	71.15	26.17	PF-UCL-26	Frontal Cortex	ALS-TDP	6.7
uniq_marked_duplicates_CGND-HRA-00856.sorted.bam	0	424	0	169	0	0	0	118	0	0	0	48.11	19.44	PF-UCL-26	Temporal Cortex	ALS-TDP	7.8
uniq_marked_duplicates_CGND-HRA-00857.sorted.bam	0	278	0	57	0	0	0	35	0	0	0	55.23	10.47	PF-UCL-26	Cerebellum	ALS-TDP	7.5
uniq_marked_duplicates_CGND-HRA-00858.sorted.bam	4	211	1.86046	19	0	0	0	13	0	0	0	18.35	2.27	PF-UCL-26	Lumbar Spinal Cord	ALS-TDP	5.8
uniq_marked_duplicates_CGND-HRA-00859.sorted.bam	0	163	0	92	0	0	0	71	0	0	0	26.74	15.25	PF-UCL-27	Temporal Cortex	Control	5.6
uniq_marked_duplicates_CGND-HRA-00861.sorted.bam	3	183	1.6129	79	1	1	0	55	1.78571	1.78571	0	31.98	15.05	PF-UCL-28	Temporal Cortex	ALS-TDP	5.9
uniq_marked_duplicates_CGND-HRA-00862.sorted.bam	0	242	0	67	0	0	0	26	0	0	0	55.05	12.92	PF-UCL-28	Cerebellum	ALS-TDP	7.1
uniq_marked_duplicates_CGND-HRA-00863.sorted.bam	3	241	1.2295	25	0	0	0	19	0	0	0	12.75	1.06	PF-UCL-28	Cervical Spinal Cord	ALS-TDP	6
uniq_marked_duplicates_CGND-HRA-00864.sorted.bam	0	80	0	11	0	0	0	3	0	0	0	4.94	0.63	PF-UCL-28	Lumbar Spinal Cord	ALS-TDP	5.7
uniq_marked_duplicates_CGND-HRA-00865.sorted.bam	0	22	0	14	0	0	0	3	0	0	0	1.92	0.79	PF-UCL-29	Lumbar Spinal Cord	Control	5.7
uniq_marked_duplicates_CGND-HRA-00866.sorted.bam	0	303	0	81	0	0	0	67	0	0	0	48.53	13.23	PF-UCL-30	Frontal Cortex	ALS-TDP	7.5
uniq_marked_duplicates_CGND-HRA-00867.sorted.bam	0	364	0	90	0	0	0	63	0	0	0	55.59	14.05	PF-UCL-30	Temporal Cortex	ALS-TDP	7
uniq_marked_duplicates_CGND-HRA-00868.sorted.bam	0	306	0	44	0	0	0	28	0	0	0	65.17	7.62	PF-UCL-30	Cerebellum	ALS-TDP	7.3
uniq_marked_duplicates_CGND-HRA-00869.sorted.bam	0	27	0	6	0	0	0	4	0	0	0	2.89	0.55	PF-UCL-30	Cervical Spinal Cord	ALS-TDP	6.9
uniq_marked_duplicates_CGND-HRA-00870.sorted.bam	0	30	0	4	0	0	0	4	0	0	0	2.93	0.36	PF-UCL-30	Lumbar Spinal Cord	ALS-TDP	7.1
uniq_marked_duplicates_CGND-HRA-00876.sorted.bam	0	45	0	43	0	0	0	25	0	0	0	7.71	5.1	PF-UCL-32	Frontal Cortex	ALS/FTLD	5.2
uniq_marked_duplicates_CGND-HRA-00878.sorted.bam	0	69	0	55	0	0	0	35	0	0	0	15.34	10.38	PF-UCL-32	Cerebellum	ALS/FTLD	2.7
uniq_marked_duplicates_CGND-HRA-00879.sorted.bam	0	5	0	2	0	0	0	5	0	0	0	0.64	0.24	PF-UCL-32	Cervical Spinal Cord	ALS/FTLD	5.7
uniq_marked_duplicates_CGND-HRA-00880.sorted.bam	0	5	0	5	0	0	0	3	0	0	0	0.61	0.34	PF-UCL-32	Lumbar Spinal Cord	ALS/FTLD	4.5
uniq_marked_duplicates_CGND-HRA-00881.sorted.bam	0	33	0	9	0	0	0	5	0	0	0	3.92	0.92	PF-UCL-33	Cervical Spinal Cord	Control	6
uniq_marked_duplicates_CGND-HRA-00882.sorted.bam	0	15	0	5	0	0	0	1	0	0	0	2.55	0.62	PF-UCL-33	Lumbar Spinal Cord	Control	6
uniq_marked_duplicates_CGND-HRA-00883.sorted.bam	0	355	0	116	0	0	0	86	0	0	0	56.58	18.74	PF-UCL-34	Frontal Cortex	ALS/AD	6.2
uniq_marked_duplicates_CGND-HRA-00885.sorted.bam	0	267	0	50	0	0	0	29	0	0	0	58.77	10.44	PF-UCL-34	Cerebellum	ALS/AD	5.9
uniq_marked_duplicates_CGND-HRA-00886.sorted.bam	0	125	0	5	0	0	0	6	0	0	0	8.95	0.51	PF-UCL-34	Cervical Spinal Cord	ALS/AD	6.1
uniq_marked_duplicates_CGND-HRA-00887.sorted.bam	0	273	0	29	0	0	0	25	0	0	0	24.59	2.59	PF-UCL-34	Lumbar Spinal Cord	ALS/AD	5.8
uniq_marked_duplicates_CGND-HRA-00891.sorted.bam	0	830	0	423	0	1	0	289	0	0.34482	0	56.01	26.5	PF-UCL-36	Frontal Cortex	ALS/AD	2.4
uniq_marked_duplicates_CGND-HRA-00893.sorted.bam	0	29	0	35	0	0	0	20	0	0	0	2.49	3.04	PF-UCL-36	Cerebellum	ALS/AD	3.3
uniq_marked_duplicates_CGND-HRA-00894.sorted.bam	3	75	3.84615	12	0	0	0	6	0	0	0	2.76	0.4	PF-UCL-36	Cervical Spinal Cord	ALS/AD	6.6
uniq_marked_duplicates_CGND-HRA-00895.sorted.bam	3	115	2.54237	10	0	0	0	2	0	0	0	4.14	0.51	PF-UCL-36	Lumbar Spinal Cord	ALS/AD	5.9
uniq_marked_duplicates_CGND-HRA-00896.sorted.bam	0	16	0	12	0	0	0	10	0	0	0	0.67	0.37	PF-UCL-37	Lumbar Spinal Cord	Control	5
uniq_marked_duplicates_CGND-HRA-00897.sorted.bam	0	667	0	296	0	0	0	179	0	0	0	47.68	20.83	PF-UCL-38	Frontal Cortex	ALS-TDP	3.4
uniq_marked_duplicates_CGND-HRA-00898.sorted.bam	1	857	0.11655	232	0	0	0	176	0	0	0	55.5	18.12	PF-UCL-38	Temporal Cortex	ALS-TDP	5.6
uniq_marked_duplicates_CGND-HRA-00899.sorted.bam	0	672	0	144	0	1	0	75	0	1.31578	0	77.92	14.04	PF-UCL-38	Cerebellum	ALS-TDP	6.2
uniq_marked_duplicates_CGND-HRA-00900.sorted.bam	3	381	0.78125	44	0	0	0	24	0	0	0	13.59	1.53	PF-UCL-38	Lumbar Spinal Cord	ALS-TDP	6.2
uniq_marked_duplicates_CGND-HRA-00901.sorted.bam	0	1290	0	516	0	0	0	346	0	0	0	72.57	26.9	PF-UCL-39	Temporal Cortex	Control	7
uniq_marked_duplicates_CGND-HRA-00902.sorted.bam	0	318	0	86	0	0	0	47	0	0	0	214.58	33.55	PF-UCL-39	Cerebellum	Control	7.8
uniq_marked_duplicates_CGND-HRA-00903.sorted.bam	0	728	0	315	0	0	0	214	0	0	0	19.14	7.54	PF-UCL-40	Frontal Cortex	ALS-TDP	5
uniq_marked_duplicates_CGND-HRA-00904.sorted.bam	0	805	0	407	0	0	0	288	0	0	0	56.66	22.33	PF-UCL-40	Temporal Cortex	ALS-TDP	6.6
uniq_marked_duplicates_CGND-HRA-00905.sorted.bam	5	52	8.77192	19	0	0	0	13	0	0	0	1.67	0.48	PF-UCL-40	Cervical Spinal Cord	ALS-TDP	5.9
uniq_marked_duplicates_CGND-HRA-00906.sorted.bam	6	127	4.51127	17	0	0	0	19	0	0	0	6.45	0.82	PF-UCL-40	Lumbar Spinal Cord	ALS-TDP	5.3
uniq_marked_duplicates_CGND-HRA-00907.sorted.bam	0	99	0	19	0	0	0	12	0	0	0	4.19	0.79	PF-UCL-41	Cervical Spinal Cord	Control	2.3
uniq_marked_duplicates_CGND-HRA-00908.sorted.bam	0	83	0	23	0	0	0	10	0	0	0	3.28	0.86	PF-UCL-41	Lumbar Spinal Cord	Control	2.6
uniq_marked_duplicates_CGND-HRA-00909.sorted.bam	0	750	0	394	0	0	0	262	0	0	0	50.37	24.51	PF-UCL-42	Frontal Cortex	ALS-TDP	2
uniq_marked_duplicates_CGND-HRA-00910.sorted.bam	0	788	0	461	0	0	0	279	0	0	0	62.17	31.68	PF-UCL-42	Temporal Cortex	ALS-TDP	6.7
uniq_marked_duplicates_CGND-HRA-00911.sorted.bam	0	655	0	176	0	0	0	88	0	0	0	58.72	13.88	PF-UCL-42	Cerebellum	ALS-TDP	6.8
uniq_marked_duplicates_CGND-HRA-00912.sorted.bam	0	267	0	24	0	0	0	9	0	0	0	12.95	0.9	PF-UCL-42	Cervical Spinal Cord	ALS-TDP	3.7
uniq_marked_duplicates_CGND-HRA-00913.sorted.bam	0	159	0	24	0	0	0	21	0	0	0	4.93	0.97	PF-UCL-42	Lumbar Spinal Cord	ALS-TDP	6.1
uniq_marked_duplicates_CGND-HRA-00914.sorted.bam	0	1230	0	577	0	0	0	346	0	0	0	75.72	28.92	PF-UCL-43	Frontal Cortex	Control	7.9
uniq_marked_duplicates_CGND-HRA-00915.sorted.bam	0	1378	0	579	0	0	0	342	0	0	0	59.9	21.25	PF-UCL-43	Temporal Cortex	Control	7.8
uniq_marked_duplicates_CGND-HRA-00916.sorted.bam	0	1177	0	377	0	0	0	248	0	0	0	56.79	15.32	PF-UCL-44	Frontal Cortex	ALS-TDP	6.8
uniq_marked_duplicates_CGND-HRA-00917.sorted.bam	0	871	0	342	0	0	0	240	0	0	0	43.53	14.42	PF-UCL-44	Temporal Cortex	ALS-TDP	6.6
uniq_marked_duplicates_CGND-HRA-00918.sorted.bam	0	676	0	142	0	0	0	92	0	0	0	58.1	10.51	PF-UCL-44	Cerebellum	ALS-TDP	7.2
uniq_marked_duplicates_CGND-HRA-00919.sorted.bam	4	252	1.5625	24	0	0	0	15	0	0	0	9.73	0.88	PF-UCL-44	Cervical Spinal Cord	ALS-TDP	7.1
uniq_marked_duplicates_CGND-HRA-00920.sorted.bam	47	330	12.4668	36	0	0	0	22	0	0	0	11.59	1.31	PF-UCL-44	Lumbar Spinal Cord	ALS-TDP	7
uniq_marked_duplicates_CGND-HRA-00921.sorted.bam	0	416	0	227	0	0	0	171	0	0	0	28.39	15.26	PF-UCL-45	Frontal Cortex	Control	6
uniq_marked_duplicates_CGND-HRA-00923.sorted.bam	0	92	0	23	0	0	0	8	0	0	0	3.28	0.48	PF-UCL-45	Cervical Spinal Cord	Control	6.7
uniq_marked_duplicates_CGND-HRA-00924.sorted.bam	0	199	0	15	0	0	0	16	0	0	0	10.55	0.9	PF-UCL-45	Lumbar Spinal Cord	Control	3.5
uniq_marked_duplicates_CGND-HRA-00925.sorted.bam	0	836	0	270	0	0	0	194	0	0	0	117.36	23.38	PF-UCL-46	Frontal Cortex	ALS-TDP	7.1
uniq_marked_duplicates_CGND-HRA-00926.sorted.bam	1	1086	0.09199	254	0	0	0	194	0	0	0	127.68	18.8	PF-UCL-46	Temporal Cortex	ALS-TDP	7.4
uniq_marked_duplicates_CGND-HRA-00927.sorted.bam	0	400	0	96	0	0	0	42	0	0	0	148.76	17.02	PF-UCL-46	Cerebellum	ALS-TDP	8.7
uniq_marked_duplicates_CGND-HRA-00928.sorted.bam	0	361	0	36	0	0	0	28	0	0	0	14.4	1.5	PF-UCL-46	Cervical Spinal Cord	ALS-TDP	7
uniq_marked_duplicates_CGND-HRA-00930.sorted.bam	0	1072	0	373	0	0	0	231	0	0	0	62.09	20.2	PF-UCL-47	Frontal Cortex	Control	7
uniq_marked_duplicates_CGND-HRA-00931.sorted.bam	0	1261	0	416	0	0	0	266	0	0	0	78.07	21.7	PF-UCL-47	Temporal Cortex	Control	7.3
uniq_marked_duplicates_CGND-HRA-00932.sorted.bam	0	1164	0	232	0	0	0	140	0	0	0	91.39	15.49	PF-UCL-47	Cerebellum	Control	7.9
uniq_marked_duplicates_CGND-HRA-00933.sorted.bam	0	577	0	75	0	0	0	52	0	0	0	26.63	3.1	PF-UCL-47	Cervical Spinal Cord	Control	8.1
uniq_marked_duplicates_CGND-HRA-00934.sorted.bam	0	971	0	412	0	0	0	258	0	0	0	46.13	18.67	PF-UCL-48	Frontal Cortex	ALS-TDP	7.2
uniq_marked_duplicates_CGND-HRA-00936.sorted.bam	0	777	0	138	0	0	0	88	0	0	0	53.98	8.84	PF-UCL-48	Cerebellum	ALS-TDP	7.4
uniq_marked_duplicates_CGND-HRA-00937.sorted.bam	3	187	1.57894	22	0	0	0	18	0	0	0	7.94	0.66	PF-UCL-48	Cervical Spinal Cord	ALS-TDP	6.8
uniq_marked_duplicates_CGND-HRA-00938.sorted.bam	21	215	8.8983	32	0	0	0	20	0	0	0	7.68	1.04	PF-UCL-48	Lumbar Spinal Cord	ALS-TDP	6.2
uniq_marked_duplicates_CGND-HRA-00939.sorted.bam	0	482	0	338	0	0	0	225	0	0	0	34.05	24.75	PF-UCL-49	Frontal Cortex	Control	5.6
uniq_marked_duplicates_CGND-HRA-00940.sorted.bam	0	521	0	196	0	0	0	113	0	0	0	61.68	22.14	PF-UCL-49	Cerebellum	Control	5.5
uniq_marked_duplicates_CGND-HRA-00941.sorted.bam	0	32	0	22	0	0	0	10	0	0	0	1.56	0.61	PF-UCL-49	Cervical Spinal Cord	Control	6.2
uniq_marked_duplicates_CGND-HRA-00942.sorted.bam	0	35	0	10	0	0	0	9	0	0	0	1.37	0.57	PF-UCL-49	Lumbar Spinal Cord	Control	5.5
uniq_marked_duplicates_CGND-HRA-00943.sorted.bam	5	1085	0.45871	357	2	2	0	249	0.79681	0.79681	0	52.71	16.06	PF-UCL-50	Frontal Cortex	ALS-TDP	7.2
uniq_marked_duplicates_CGND-HRA-00944.sorted.bam	3	692	0.43165	413	4	4	0	206	1.90476	1.90476	0	27.87	14	PF-UCL-50	Temporal Cortex	ALS-TDP	5.3
uniq_marked_duplicates_CGND-HRA-00945.sorted.bam	72	444	13.9535	32	0	0	0	36	0	0	0	17	1.61	PF-UCL-50	Lumbar Spinal Cord	ALS-TDP	6.4
uniq_marked_duplicates_CGND-HRA-00946.sorted.bam	0	98	0	20	0	0	0	18	0	0	0	3.36	0.78	PF-UCL-51	Cervical Spinal Cord	Control	6.4
uniq_marked_duplicates_CGND-HRA-00947.sorted.bam	0	61	0	22	0	0	0	14	0	0	0	2.98	0.77	PF-UCL-51	Lumbar Spinal Cord	Control	4.6
uniq_marked_duplicates_CGND-HRA-00948.sorted.bam	0	130	0	228	0	0	0	142	0	0	0	9.68	16.05	PF-UCL-52	Frontal Cortex	ALS-TDP	4.7
uniq_marked_duplicates_CGND-HRA-00950.sorted.bam	0	193	0	140	0	0	0	75	0	0	0	15.6	10.22	PF-UCL-52	Cerebellum	ALS-TDP	4.3
uniq_marked_duplicates_CGND-HRA-00953.sorted.bam	0	216	0	303	0	1	0	226	0	0.44052	0	17.79	21.37	PF-UCL-53	Temporal Cortex	Control	4.5
uniq_marked_duplicates_CGND-HRA-00954.sorted.bam	0	28	0	12	0	0	0	4	0	0	0	1.52	0.49	PF-UCL-53	Lumbar Spinal Cord	Control	5.4
uniq_marked_duplicates_CGND-HRA-00955.sorted.bam	0	853	0	341	0	0	0	229	0	0	0	44.11	18.03	PF-UCL-54	Frontal Cortex	ALS-TDP	6.4
uniq_marked_duplicates_CGND-HRA-00956.sorted.bam	0	1102	0	421	0	0	0	297	0	0	0	45.45	18.05	PF-UCL-54	Temporal Cortex	ALS-TDP	6.2
uniq_marked_duplicates_CGND-HRA-00957.sorted.bam	0	1012	0	225	0	1	0	131	0	0.75757	0	94.32	16.8	PF-UCL-54	Cerebellum	ALS-TDP	7.7
uniq_marked_duplicates_CGND-HRA-00958.sorted.bam	0	199	0	15	0	0	0	10	0	0	0	6.49	0.57	PF-UCL-54	Cervical Spinal Cord	ALS-TDP	7.6
uniq_marked_duplicates_CGND-HRA-00959.sorted.bam	4	238	1.65289	42	0	0	0	20	0	0	0	9.67	1.27	PF-UCL-54	Lumbar Spinal Cord	ALS-TDP	5.5
uniq_marked_duplicates_CGND-HRA-00960.sorted.bam	0	102	0	22	0	0	0	18	0	0	0	3.92	0.83	PF-UCL-55	Lumbar Spinal Cord	Control	5
uniq_marked_duplicates_CGND-HRA-00961.sorted.bam	0	871	0	311	0	0	0	201	0	0	0	41.52	12.95	PF-UCL-56	Frontal Cortex	ALS-TDP	2.2
uniq_marked_duplicates_CGND-HRA-00962.sorted.bam	0	882	0	437	0	0	0	269	0	0	0	39.96	19.15	PF-UCL-56	Temporal Cortex	ALS-TDP	6.5
uniq_marked_duplicates_CGND-HRA-00963.sorted.bam	7	525	1.31578	55	0	0	0	47	0	0	0	20.62	3.12	PF-UCL-56	Cervical Spinal Cord	ALS-TDP	6.4
uniq_marked_duplicates_CGND-HRA-00964.sorted.bam	0	962	0	396	0	0	0	256	0	0	0	49.65	18.43	PF-UCL-57	Frontal Cortex	Control	6.8
uniq_marked_duplicates_CGND-HRA-00965.sorted.bam	0	645	0	318	0	0	0	224	0	0	0	36.3	16.04	PF-UCL-57	Temporal Cortex	Control	2.3
uniq_marked_duplicates_CGND-HRA-00966.sorted.bam	0	1103	0	170	0	2	0	90	0	2.17391	0	96.25	11.31	PF-UCL-57	Cerebellum	Control	7.5
uniq_marked_duplicates_CGND-HRA-00967.sorted.bam	0	462	0	78	0	0	0	35	0	0	0	21.27	2.55	PF-UCL-57	Cervical Spinal Cord	Control	6.6
uniq_marked_duplicates_CGND-HRA-00968.sorted.bam	0	584	0	322	0	0	0	215	0	0	0	19.36	9.26	PF-UCL-58	Frontal Cortex	ALS-TDP	5
uniq_marked_duplicates_CGND-HRA-00969.sorted.bam	1	1010	0.09891	334	0	0	0	220	0	0	0	64.04	19.6	PF-UCL-58	Temporal Cortex	ALS-TDP	6.5
uniq_marked_duplicates_CGND-HRA-00970.sorted.bam	0	766	0	115	0	0	0	67	0	0	0	66.61	9.54	PF-UCL-58	Cerebellum	ALS-TDP	6.1
uniq_marked_duplicates_CGND-HRA-00971.sorted.bam	0	59	0	11	0	0	0	12	0	0	0	1.99	0.43	PF-UCL-58	Cervical Spinal Cord	ALS-TDP	7.1
uniq_marked_duplicates_CGND-HRA-00972.sorted.bam	12	87	12.1212	20	0	0	0	12	0	0	0	4.5	0.66	PF-UCL-58	Lumbar Spinal Cord	ALS-TDP	5.9
uniq_marked_duplicates_CGND-HRA-00973.sorted.bam	0	1158	0	438	0	0	0	290	0	0	0	85.43	27.91	PF-UCL-59	Frontal Cortex	Control	7.3
uniq_marked_duplicates_CGND-HRA-00974.sorted.bam	0	782	0	397	0	0	0	260	0	0	0	57.55	27.13	PF-UCL-59	Temporal Cortex	Control	6.4
uniq_marked_duplicates_CGND-HRA-00975.sorted.bam	0	1008	0	341	0	0	0	209	0	0	0	55.91	17.59	PF-UCL-60	Frontal Cortex	ALS-TDP	7.2
uniq_marked_duplicates_CGND-HRA-00976.sorted.bam	0	916	0	346	0	0	0	206	0	0	0	55.68	18.36	PF-UCL-60	Temporal Cortex	ALS-TDP	7
uniq_marked_duplicates_CGND-HRA-00978.sorted.bam	9	203	4.24528	23	0	0	0	20	0	0	0	7.92	0.89	PF-UCL-60	Cervical Spinal Cord	ALS-TDP	7.2
uniq_marked_duplicates_CGND-HRA-00979.sorted.bam	13	301	4.14012	42	0	0	0	35	0	0	0	14.33	1.78	PF-UCL-60	Lumbar Spinal Cord	ALS-TDP	6.3
uniq_marked_duplicates_CGND-HRA-00980.sorted.bam	0	577	0	315	0	0	0	224	0	0	0	54.71	28.38	PF-UCL-61	Frontal Cortex	Control	5.6
uniq_marked_duplicates_CGND-HRA-00981.sorted.bam	0	177	0	201	0	0	0	117	0	0	0	12.33	12.76	PF-UCL-61	Temporal Cortex	Control	5.6
uniq_marked_duplicates_CGND-HRA-00982.sorted.bam	0	637	0	173	0	0	0	92	0	0	0	84.92	18.77	PF-UCL-61	Cerebellum	Control	5.8
uniq_marked_duplicates_CGND-HRA-00983.sorted.bam	0	73	0	20	0	0	0	9	0	0	0	2.68	0.56	PF-UCL-61	Lumbar Spinal Cord	Control	6
uniq_marked_duplicates_CGND-HRA-00985.sorted.bam	0	262	0	223	0	0	1	161	0	0	0.61728	19.31	17.3	PF-UCL-62	Temporal Cortex	ALS-TDP	6.1
uniq_marked_duplicates_CGND-HRA-00986.sorted.bam	0	442	0	103	0	0	0	63	0	0	0	58.82	13.92	PF-UCL-62	Cerebellum	ALS-TDP	5.5
uniq_marked_duplicates_CGND-HRA-00987.sorted.bam	2	9	18.1818	4	0	0	0	7	0	0	0	0.57	0.32	PF-UCL-62	Cervical Spinal Cord	ALS-TDP	6.4
uniq_marked_duplicates_CGND-HRA-00988.sorted.bam	1	4	20	5	0	0	0	6	0	0	0	0.44	0.31	PF-UCL-62	Lumbar Spinal Cord	ALS-TDP	5.6
uniq_marked_duplicates_CGND-HRA-00989.sorted.bam	0	251	0	308	0	0	0	191	0	0	0	28.37	28.01	PF-UCL-63	Frontal Cortex	Control	5.7
uniq_marked_duplicates_CGND-HRA-00990.sorted.bam	0	78	0	196	0	0	0	145	0	0	0	7.06	12.32	PF-UCL-63	Temporal Cortex	Control	4.3
uniq_marked_duplicates_CGND-HRA-00992.sorted.bam	0	27	0	12	0	0	0	13	0	0	0	1.5	0.82	PF-UCL-63	Lumbar Spinal Cord	Control	4.5
uniq_marked_duplicates_CGND-HRA-00993.sorted.bam	0	274	0	133	0	0	0	92	0	0	0	36.66	16.56	PF-UCL-64	Frontal Cortex	ALS-TDP	5.2
uniq_marked_duplicates_CGND-HRA-00994.sorted.bam	0	154	0	135	0	0	0	92	0	0	0	20.07	13.07	PF-UCL-64	Temporal Cortex	ALS-TDP	5.1
uniq_marked_duplicates_CGND-HRA-00996.sorted.bam	0	10	0	6	0	0	0	1	0	0	0	0.95	0.28	PF-UCL-64	Cervical Spinal Cord	ALS-TDP	5.8
uniq_marked_duplicates_CGND-HRA-00997.sorted.bam	1	13	7.14285	7	0	0	0	5	0	0	0	1.25	0.51	PF-UCL-64	Lumbar Spinal Cord	ALS-TDP	4.1
uniq_marked_duplicates_CGND-HRA-00998.sorted.bam	13	61	17.5676	56	0	0	1	30	0	0	3.2258	8	5.12	PF-UCL-65	Frontal Cortex	FTLD-TDP	5.2
uniq_marked_duplicates_CGND-HRA-00999.sorted.bam	1	61	1.6129	31	0	0	0	23	0	0	0	6.4	2.85	PF-UCL-65	Temporal Cortex	FTLD-TDP	5.6
uniq_marked_duplicates_CGND-HRA-01000.sorted.bam	0	214	0	92	0	1	0	54	0	1.81818	0	34.34	12.2	PF-UCL-65	Cerebellum	FTLD-TDP	6.3
uniq_marked_duplicates_CGND-HRA-01001.sorted.bam	0	348	0	173	2	2	0	144	1.36986	1.36986	0	52.33	25.02	PF-UCL-66	Frontal Cortex	FTLD-TDP	5.8
uniq_marked_duplicates_CGND-HRA-01003.sorted.bam	0	172	0	92	0	1	0	67	0	1.47058	0	30.35	17.21	PF-UCL-66	Cerebellum	FTLD-TDP	5.3
uniq_marked_duplicates_CGND-HRA-01004.sorted.bam	1	13	7.14285	25	1	1	1	9	10	10	10	0.65	1.59	PF-UCL-67	Frontal Cortex	FTLD-TDP	3.7
uniq_marked_duplicates_CGND-HRA-01007.sorted.bam	1	278	0.35842	195	0	0	0	121	0	0	0	48.22	25.84	PF-UCL-68	Frontal Cortex	FTLD-TDP	5.8
uniq_marked_duplicates_CGND-HRA-01008.sorted.bam	0	375	0	227	0	0	0	142	0	0	0	49.19	26.91	PF-UCL-68	Temporal Cortex	FTLD-TDP	5.8
uniq_marked_duplicates_CGND-HRA-01009.sorted.bam	0	279	0	84	0	0	0	55	0	0	0	50.93	14.12	PF-UCL-68	Cerebellum	FTLD-TDP	5.6
uniq_marked_duplicates_CGND-HRA-01010.sorted.bam	4	350	1.12994	94	1	1	0	69	1.42857	1.42857	0	48.7	12.93	PF-UCL-69	Frontal Cortex	FTLD-TDP	6.2
uniq_marked_duplicates_CGND-HRA-01011.sorted.bam	11	106	9.4017	86	0	0	2	57	0	0	3.38983	10.24	9.64	PF-UCL-69	Temporal Cortex	FTLD-TDP	5.3
uniq_marked_duplicates_CGND-HRA-01012.sorted.bam	0	227	0	54	0	0	0	36	0	0	0	49.72	11.57	PF-UCL-69	Cerebellum	FTLD-TDP	5.7
uniq_marked_duplicates_CGND-HRA-01013.sorted.bam	8	29	21.6216	99	2	2	3	79	2.46913	2.46913	3.65853	3.64	7.38	PF-UCL-70	Frontal Cortex	FTLD-TDP	4
uniq_marked_duplicates_CGND-HRA-01014.sorted.bam	8	188	4.08163	154	0	0	1	97	0	0	1.0204	25.64	21.17	PF-UCL-70	Temporal Cortex	FTLD-TDP	5.1
uniq_marked_duplicates_CGND-HRA-01015.sorted.bam	0	281	0	103	0	0	0	50	0	0	0	48.37	15.7	PF-UCL-70	Cerebellum	FTLD-TDP	6
uniq_marked_duplicates_CGND-HRA-01016.sorted.bam	1	25	3.84615	98	0	0	0	88	0	0	0	3.97	8.98	PF-UCL-71	Frontal Cortex	FTLD-TDP	3.9
uniq_marked_duplicates_CGND-HRA-01017.sorted.bam	0	53	0	116	0	0	2	71	0	0	2.73972	5.06	9.11	PF-UCL-71	Temporal Cortex	FTLD-TDP	4.2
uniq_marked_duplicates_CGND-HRA-01018.sorted.bam	0	123	0	93	0	1	0	80	0	1.23456	0	14.98	13.87	PF-UCL-71	Cerebellum	FTLD-TDP	4.2
uniq_marked_duplicates_CGND-HRA-01019.sorted.bam	9	170	5.02793	122	0	1	1	75	0	1.31578	1.31578	15.65	10.44	PF-UCL-72	Frontal Cortex	FTLD-TDP	5.6
uniq_marked_duplicates_CGND-HRA-01020.sorted.bam	0	269	0	63	0	0	0	38	0	0	0	48.31	12.69	PF-UCL-72	Cerebellum	FTLD-TDP	6.3
uniq_marked_duplicates_CGND-HRA-01021.sorted.bam	4	46	8	70	4	6	7	45	8.16326	11.7647	13.4615	5.45	8.31	PF-UCL-73	Frontal Cortex	FTLD-TDP	5
uniq_marked_duplicates_CGND-HRA-01022.sorted.bam	7	103	6.36363	91	2	3	7	72	2.7027	4	8.86075	12.68	11.16	PF-UCL-73	Temporal Cortex	FTLD-TDP	5.2
uniq_marked_duplicates_CGND-HRA-01023.sorted.bam	0	259	0	88	0	0	0	53	0	0	0	42.45	13.8	PF-UCL-73	Cerebellum	FTLD-TDP	7
uniq_marked_duplicates_CGND-HRA-01024.sorted.bam	14	44	24.1379	83	0	0	2	58	0	0	3.33333	3.63	5.96	PF-UCL-74	Frontal Cortex	FTLD-TDP	3.7
uniq_marked_duplicates_CGND-HRA-01025.sorted.bam	0	272	0	79	0	0	0	42	0	0	0	54.98	14.47	PF-UCL-74	Cerebellum	FTLD-TDP	5.9
uniq_marked_duplicates_CGND-HRA-01026.sorted.bam	6	28	17.6471	34	0	0	0	17	0	0	0	3.71	3.65	PF-UCL-75	Frontal Cortex	FTLD-TDP	4.4
uniq_marked_duplicates_CGND-HRA-01027.sorted.bam	2	38	5	74	0	0	2	43	0	0	4.44444	4.46	5.89	PF-UCL-75	Temporal Cortex	FTLD-TDP	4.8
uniq_marked_duplicates_CGND-HRA-01028.sorted.bam	0	59	0	48	0	0	0	48	0	0	0	7.4	7.48	PF-UCL-75	Cerebellum	FTLD-TDP	4.2
uniq_marked_duplicates_CGND-HRA-01029.sorted.bam	14	22	38.8889	57	4	4	6	25	13.7931	13.7931	19.3548	3.46	5.22	PF-UCL-76	Frontal Cortex	FTLD-TDP	5.7
uniq_marked_duplicates_CGND-HRA-01030.sorted.bam	2	109	1.8018	102	0	0	0	103	0	0	0	10.13	9.05	PF-UCL-76	Temporal Cortex	FTLD-TDP	5.2
uniq_marked_duplicates_CGND-HRA-01031.sorted.bam	0	203	0	95	0	1	0	54	0	1.81818	0	39.01	16	PF-UCL-76	Cerebellum	FTLD-TDP	6.1
uniq_marked_duplicates_CGND-HRA-01032.sorted.bam	6	41	12.766	31	1	1	2	36	2.7027	2.7027	5.26315	1.87	2.21	PF-UCL-77	Frontal Cortex	FTLD-TDP	2.8
uniq_marked_duplicates_CGND-HRA-01033.sorted.bam	15	15	50	35	0	0	0	25	0	0	0	0.97	1.81	PF-UCL-77	Temporal Cortex	FTLD-TDP	2.6
uniq_marked_duplicates_CGND-HRA-01034.sorted.bam	0	90	0	71	0	0	0	47	0	0	0	16.46	12.92	PF-UCL-77	Cerebellum	FTLD-TDP	2.9
uniq_marked_duplicates_CGND-HRA-01036.sorted.bam	0	149	0	141	0	0	0	93	0	0	0	20.02	17.78	PF-UCL-78	Temporal Cortex	FTLD-TDP	3
uniq_marked_duplicates_CGND-HRA-01037.sorted.bam	0	78	0	94	0	1	0	63	0	1.5625	0	15.22	13.1	PF-UCL-78	Cerebellum	FTLD-TDP	2.9
uniq_marked_duplicates_CGND-HRA-01038.sorted.bam	8	460	1.7094	115	6	6	1	104	5.45454	5.45454	0.95238	69.17	20.12	PF-UCL-79	Frontal Cortex	FTLD-TDP	6.2
uniq_marked_duplicates_CGND-HRA-01039.sorted.bam	18	364	4.71204	156	5	5	4	125	3.84615	3.84615	3.10077	35.1	16.62	PF-UCL-79	Temporal Cortex	FTLD-TDP	6.2
uniq_marked_duplicates_CGND-HRA-01040.sorted.bam	0	330	0	74	0	0	0	33	0	0	0	89.61	14.72	PF-UCL-79	Cerebellum	FTLD-TDP	5.8
uniq_marked_duplicates_CGND-HRA-01041.sorted.bam	0	191	0	192	0	0	0	137	0	0	0	29.7	22.93	PF-UCL-80	Temporal Cortex	FTLD-TDP	6.2
uniq_marked_duplicates_CGND-HRA-01042.sorted.bam	0	161	0	81	0	0	0	48	0	0	0	37.71	17.04	PF-UCL-80	Cerebellum	FTLD-TDP	4.5
uniq_marked_duplicates_CGND-HRA-01043.sorted.bam	1	367	0.27173	179	0	0	0	106	0	0	0	35.13	14.07	PF-UCL-81	Frontal Cortex	FTLD-TDP	6.1
uniq_marked_duplicates_CGND-HRA-01044.sorted.bam	3	27	10	51	3	3	0	31	8.82352	8.82352	0	3.13	3.67	PF-UCL-81	Temporal Cortex	FTLD-TDP	4
uniq_marked_duplicates_CGND-HRA-01045.sorted.bam	0	282	0	79	0	0	0	36	0	0	0	43.11	11.57	PF-UCL-81	Cerebellum	FTLD-TDP	6.9
uniq_marked_duplicates_CGND-HRA-01046.sorted.bam	7	258	2.6415	98	1	1	0	62	1.5873	1.5873	0	33.62	13.49	PF-UCL-82	Frontal Cortex	FTLD-TDP	5.8
uniq_marked_duplicates_CGND-HRA-01047.sorted.bam	1	521	0.19157	181	0	0	0	106	0	0	0	62.36	18.65	PF-UCL-82	Temporal Cortex	FTLD-TDP	6.9
uniq_marked_duplicates_CGND-HRA-01048.sorted.bam	0	229	0	49	0	0	0	37	0	0	0	49.64	11.5	PF-UCL-82	Cerebellum	FTLD-TDP	5.2
uniq_marked_duplicates_CGND-HRA-01049.sorted.bam	3	45	6.25	88	0	0	2	64	0	0	3.0303	4.34	6.16	PF-UCL-83	Frontal Cortex	FTLD-TDP	5.1
uniq_marked_duplicates_CGND-HRA-01050.sorted.bam	3	22	12	43	0	0	0	33	0	0	0	2.98	3.38	PF-UCL-83	Temporal Cortex	FTLD-TDP	5.1
uniq_marked_duplicates_CGND-HRA-01051.sorted.bam	0	234	0	82	0	0	0	56	0	0	0	32.92	9.96	PF-UCL-83	Cerebellum	FTLD-TDP	5.9
uniq_marked_duplicates_CGND-HRA-01052.sorted.bam	1	374	0.26666	156	0	0	0	110	0	0	0	38.55	14.46	PF-UCL-84	Frontal Cortex	FTLD-TDP	5.8
uniq_marked_duplicates_CGND-HRA-01053.sorted.bam	11	16	40.7407	33	0	0	3	26	0	0	10.3448	2.41	2.89	PF-UCL-84	Temporal Cortex	FTLD-TDP	5
uniq_marked_duplicates_CGND-HRA-01054.sorted.bam	0	390	0	102	0	0	0	48	0	0	0	53.25	13.35	PF-UCL-84	Cerebellum	FTLD-TDP	6.4
uniq_marked_duplicates_CGND-HRA-01055.sorted.bam	8	366	2.13903	143	1	2	2	121	0.81967	1.62601	1.62601	25.8	12.95	PF-UCL-85	Frontal Cortex	FTLD-TDP	5.6
uniq_marked_duplicates_CGND-HRA-01056.sorted.bam	6	99	5.71428	54	0	0	0	46	0	0	0	7.38	4.26	PF-UCL-85	Temporal Cortex	FTLD-TDP	5.6
uniq_marked_duplicates_CGND-HRA-01057.sorted.bam	0	408	0	82	0	0	0	40	0	0	0	56.01	10.7	PF-UCL-85	Cerebellum	FTLD-TDP	6.1
uniq_marked_duplicates_CGND-HRA-01058.sorted.bam	1	611	0.16339	246	0	0	0	148	0	0	0	47.36	18.79	PF-UCL-86	Frontal Cortex	FTLD-TDP	6.6
uniq_marked_duplicates_CGND-HRA-01059.sorted.bam	0	515	0	156	0	0	0	92	0	0	0	43.61	12.94	PF-UCL-86	Cerebellum	FTLD-TDP	5.8
uniq_marked_duplicates_CGND-HRA-01060.sorted.bam	10	91	9.90099	69	1	2	0	60	1.63934	3.2258	0	6.8	5.48	PF-UCL-87	Frontal Cortex	FTLD-TDP	4.8
uniq_marked_duplicates_CGND-HRA-01061.sorted.bam	2	99	1.98019	107	2	2	0	96	2.04081	2.04081	0	8.98	8.93	PF-UCL-87	Temporal Cortex	FTLD-TDP	4.1
uniq_marked_duplicates_CGND-HRA-01062.sorted.bam	0	317	0	101	0	0	0	68	0	0	0	37.18	12.76	PF-UCL-87	Cerebellum	FTLD-TDP	6
uniq_marked_duplicates_CGND-HRA-01063.sorted.bam	8	157	4.84848	147	1	1	1	92	1.07526	1.07526	1.07526	11.33	8.96	PF-UCL-88	Frontal Cortex	FTLD-TDP	5.3
uniq_marked_duplicates_CGND-HRA-01064.sorted.bam	9	26	25.7143	72	2	2	3	42	4.54545	4.54545	6.66666	2.31	4.39	PF-UCL-88	Temporal Cortex	FTLD-TDP	5.8
uniq_marked_duplicates_CGND-HRA-01065.sorted.bam	0	320	0	123	0	0	0	68	0	0	0	43.44	14.08	PF-UCL-88	Cerebellum	FTLD-TDP	5.6
uniq_marked_duplicates_CGND-HRA-01066.sorted.bam	3	1023	0.29239	314	0	0	0	171	0	0	0	67.77	16.17	PF-UCL-89	Frontal Cortex	FTLD-TDP	7
uniq_marked_duplicates_CGND-HRA-01067.sorted.bam	12	806	1.46699	189	0	0	0	124	0	0	0	55.63	12.07	PF-UCL-89	Temporal Cortex	FTLD-TDP	7.6
uniq_marked_duplicates_CGND-HRA-01068.sorted.bam	0	502	0	100	0	0	0	58	0	0	0	49.91	10	PF-UCL-89	Cerebellum	FTLD-TDP	7
uniq_marked_duplicates_CGND-HRA-01069.sorted.bam	3	305	0.97402	141	0	0	1	111	0	0	0.89285	21.13	10.5	PF-UCL-126	Frontal Cortex	FTLD-TDP	4.8
uniq_marked_duplicates_CGND-HRA-01073.sorted.bam	9	486	1.81818	222	4	4	2	145	2.68456	2.68456	1.36054	32.86	13.54	PF-UCL-91	Frontal Cortex	FTLD-TDP	5.9
uniq_marked_duplicates_CGND-HRA-01074.sorted.bam	3	578	0.51635	318	0	0	0	183	0	0	0	44.98	21.49	PF-UCL-91	Temporal Cortex	FTLD-TDP	6
uniq_marked_duplicates_CGND-HRA-01075.sorted.bam	0	427	0	126	0	1	0	60	0	1.63934	0	44.94	12.78	PF-UCL-91	Cerebellum	FTLD-TDP	6.1
uniq_marked_duplicates_CGND-HRA-01076.sorted.bam	1	546	0.18281	187	0	0	2	147	0	0	1.34228	34.56	14.92	PF-UCL-92	Frontal Cortex	FTLD-TDP	5.7
uniq_marked_duplicates_CGND-HRA-01077.sorted.bam	8	249	3.11284	152	0	0	1	104	0	0	0.95238	20.05	14.43	PF-UCL-92	Temporal Cortex	FTLD-TDP	5.2
uniq_marked_duplicates_CGND-HRA-01078.sorted.bam	0	498	0	112	0	0	0	66	0	0	0	70.94	14.21	PF-UCL-92	Cerebellum	FTLD-TDP	6.8
uniq_marked_duplicates_CGND-HRA-01079.sorted.bam	14	435	3.11804	178	3	3	8	127	2.30769	2.30769	5.92592	41.74	18.01	PF-UCL-93	Temporal Cortex	FTLD-TDP	5.8
uniq_marked_duplicates_CGND-HRA-01080.sorted.bam	0	377	0	106	0	0	0	69	0	0	0	54.39	14.48	PF-UCL-93	Cerebellum	FTLD-TDP	5.5
uniq_marked_duplicates_CGND-HRA-01081.sorted.bam	2	275	0.72202	107	0	0	0	74	0	0	0	40.33	17.74	PF-UCL-94	Frontal Cortex	FTLD-TDP	7.7
uniq_marked_duplicates_CGND-HRA-01082.sorted.bam	0	158	0	73	1	1	1	44	2.22222	2.22222	2.22222	18.56	9.89	PF-UCL-94	Temporal Cortex	FTLD-TDP	7.5
uniq_marked_duplicates_CGND-HRA-01083.sorted.bam	0	170	0	33	0	0	0	21	0	0	0	39.71	9.06	PF-UCL-94	Cerebellum	FTLD-TDP	7.5
uniq_marked_duplicates_CGND-HRA-01084.sorted.bam	6	665	0.89418	218	0	1	0	164	0	0.60606	0	57.75	17.7	PF-UCL-95	Frontal Cortex	FTLD-TDP	7.1
uniq_marked_duplicates_CGND-HRA-01085.sorted.bam	0	622	0	236	0	0	0	149	0	0	0	68.85	22.21	PF-UCL-95	Temporal Cortex	FTLD-TDP	7.1
uniq_marked_duplicates_CGND-HRA-01086.sorted.bam	0	446	0	110	0	0	0	60	0	0	0	49.34	12.04	PF-UCL-95	Cerebellum	FTLD-TDP	7.4
uniq_marked_duplicates_CGND-HRA-01089.sorted.bam	0	377	0	118	1	3	0	79	1.25	3.65853	0	57.05	18.86	PF-UCL-96	Cerebellum	FTLD-TDP	6.3
uniq_marked_duplicates_CGND-HRA-01090.sorted.bam	6	197	2.95566	154	0	0	0	93	0	0	0	18.66	14.81	PF-UCL-97	Frontal Cortex	FTLD-TDP	5.6
uniq_marked_duplicates_CGND-HRA-01091.sorted.bam	5	180	2.7027	164	1	1	2	116	0.8547	0.8547	1.69491	13.37	13.96	PF-UCL-97	Temporal Cortex	FTLD-TDP	5.1
uniq_marked_duplicates_CGND-HRA-01092.sorted.bam	0	377	0	185	0	0	0	108	0	0	0	42.15	16.89	PF-UCL-97	Cerebellum	FTLD-TDP	6.3
uniq_marked_duplicates_CGND-HRA-01093.sorted.bam	9	373	2.35602	199	0	0	1	117	0	0	0.84745	21.6	10.67	PF-UCL-98	Frontal Cortex	FTLD-TDP	6
uniq_marked_duplicates_CGND-HRA-01094.sorted.bam	5	179	2.71739	107	2	2	3	57	3.38983	3.38983	5	12.06	8.41	PF-UCL-98	Temporal Cortex	FTLD-TDP	5.1
uniq_marked_duplicates_CGND-HRA-01095.sorted.bam	0	549	0	121	0	0	0	49	0	0	0	43.24	8.06	PF-UCL-98	Cerebellum	FTLD-TDP	6.2
uniq_marked_duplicates_CGND-HRA-01096.sorted.bam	17	528	3.11926	200	3	3	2	140	2.0979	2.0979	1.40845	42.88	16.08	PF-UCL-99	Frontal Cortex	FTLD-TDP	5.9
uniq_marked_duplicates_CGND-HRA-01097.sorted.bam	18	184	8.91089	122	0	0	0	100	0	0	0	11.64	7.76	PF-UCL-99	Temporal Cortex	FTLD-TDP	5.4
uniq_marked_duplicates_CGND-HRA-01098.sorted.bam	0	716	0	115	0	0	0	75	0	0	0	82.64	13.7	PF-UCL-99	Cerebellum	FTLD-TDP	6.8
uniq_marked_duplicates_CGND-HRA-01099.sorted.bam	2	797	0.25031	274	0	0	0	197	0	0	0	50.33	17.04	PF-UCL-100	Frontal Cortex	FTLD-TDP	5.6
uniq_marked_duplicates_CGND-HRA-01100.sorted.bam	1	850	0.1175	315	0	0	0	212	0	0	0	59.27	19.74	PF-UCL-100	Temporal Cortex	FTLD-TDP	6.8
uniq_marked_duplicates_CGND-HRA-01101.sorted.bam	0	536	0	143	0	0	0	78	0	0	0	54.15	12.62	PF-UCL-100	Cerebellum	FTLD-TDP	6.5
uniq_marked_duplicates_CGND-HRA-01102.sorted.bam	20	69	22.4719	101	0	0	5	61	0	0	7.57575	6.01	6.88	PF-UCL-101	Frontal Cortex	FTLD-TDP	4.9
uniq_marked_duplicates_CGND-HRA-01103.sorted.bam	6	22	21.4286	93	4	4	2	63	5.97014	5.97014	3.07692	1.79	5.44	PF-UCL-101	Temporal Cortex	FTLD-TDP	3.4
uniq_marked_duplicates_CGND-HRA-01108.sorted.bam	0	15	0	40	0	0	0	23	0	0	0	1.24	2.16	PF-UCL-103	Frontal Cortex	FTLD-TAU	2.1
uniq_marked_duplicates_CGND-HRA-01110.sorted.bam	0	146	0	107	0	1	0	95	0	1.04166	0	9.74	10.33	PF-UCL-103	Cerebellum	FTLD-TAU	2.5
uniq_marked_duplicates_CGND-HRA-01111.sorted.bam	0	177	0	135	0	0	0	95	0	0	0	11.01	10.25	PF-UCL-104	Frontal Cortex	FTLD-TAU	5.5
uniq_marked_duplicates_CGND-HRA-01112.sorted.bam	0	40	0	103	0	0	0	75	0	0	0	3.73	5.39	PF-UCL-104	Temporal Cortex	FTLD-TAU	4.4
uniq_marked_duplicates_CGND-HRA-01113.sorted.bam	0	529	0	100	0	0	0	68	0	0	0	70.55	12.67	PF-UCL-104	Cerebellum	FTLD-TAU	5.7
uniq_marked_duplicates_CGND-HRA-01117.sorted.bam	0	250	0	216	0	0	0	175	0	0	0	18.07	18	PF-UCL-106	Frontal Cortex	FTLD-TAU	5.6
uniq_marked_duplicates_CGND-HRA-01118.sorted.bam	0	106	0	170	0	0	0	121	0	0	0	7.62	9.68	PF-UCL-106	Temporal Cortex	FTLD-TAU	4.4
uniq_marked_duplicates_CGND-HRA-01119.sorted.bam	0	220	0	105	0	0	0	88	0	0	0	21.06	12.29	PF-UCL-106	Cerebellum	FTLD-TAU	3.6
uniq_marked_duplicates_CGND-HRA-01120.sorted.bam	0	60	0	67	0	0	0	40	0	0	0	2.84	3.24	PF-UCL-107	Frontal Cortex	FTLD-TAU	5.7
uniq_marked_duplicates_CGND-HRA-01121.sorted.bam	0	166	0	173	0	0	0	107	0	0	0	14.05	10.85	PF-UCL-107	Temporal Cortex	FTLD-TAU	4.8
uniq_marked_duplicates_CGND-HRA-01122.sorted.bam	0	660	0	142	0	0	0	78	0	0	0	86.3	14.23	PF-UCL-107	Cerebellum	FTLD-TAU	6.2
uniq_marked_duplicates_CGND-HRA-01123.sorted.bam	0	16	0	9	0	0	0	3	0	0	0	1.04	0.37	PF-UCL-108	Frontal Cortex	FTLD-TAU	7.5
uniq_marked_duplicates_CGND-HRA-01124.sorted.bam	0	477	0	116	0	0	0	51	0	0	0	38.61	8.59	PF-UCL-108	Cerebellum	FTLD-TAU	6.7
uniq_marked_duplicates_CGND-HRA-01125.sorted.bam	0	373	0	301	0	0	0	212	0	0	0	25.08	20.42	PF-UCL-109	Frontal Cortex	FTLD-TAU	5.8
uniq_marked_duplicates_CGND-HRA-01126.sorted.bam	0	23	0	67	0	0	0	51	0	0	0	1.79	3.05	PF-UCL-109	Temporal Cortex	FTLD-TAU	2.2
uniq_marked_duplicates_CGND-HRA-01127.sorted.bam	0	501	0	112	0	1	0	73	0	1.35135	0	49.01	11.52	PF-UCL-109	Cerebellum	FTLD-TAU	6.3
uniq_marked_duplicates_CGND-HRA-01128.sorted.bam	0	243	0	193	0	0	0	138	0	0	0	15.19	11	PF-UCL-110	Frontal Cortex	FTLD-TAU	5.5
uniq_marked_duplicates_CGND-HRA-01129.sorted.bam	0	83	0	112	0	0	0	78	0	0	0	6.7	8.35	PF-UCL-110	Temporal Cortex	FTLD-TAU	3.9
uniq_marked_duplicates_CGND-HRA-01130.sorted.bam	0	504	0	113	0	0	0	61	0	0	0	57.6	12.32	PF-UCL-110	Cerebellum	FTLD-TAU	6.1
uniq_marked_duplicates_CGND-HRA-01131.sorted.bam	0	83	0	90	0	0	0	81	0	0	0	12.92	10.25	PF-UCL-111	Frontal Cortex	FTLD-FUS	4.2
uniq_marked_duplicates_CGND-HRA-01133.sorted.bam	0	404	0	99	0	0	0	48	0	0	0	45.4	10.02	PF-UCL-111	Cerebellum	FTLD-FUS	6.6
uniq_marked_duplicates_CGND-HRA-01134.sorted.bam	0	19	0	41	0	0	0	20	0	0	0	1.27	2.45	PF-UCL-112	Frontal Cortex	FTLD-FUS	4.1
uniq_marked_duplicates_CGND-HRA-01136.sorted.bam	0	737	0	227	0	0	0	155	0	0	0	60.29	18.71	PF-UCL-113	Frontal Cortex	FTLD-FUS	6.1
uniq_marked_duplicates_CGND-HRA-01138.sorted.bam	0	321	0	125	0	0	0	73	0	0	0	31.1	12.1	PF-UCL-113	Cerebellum	FTLD-FUS	4.1
uniq_marked_duplicates_CGND-HRA-01139.sorted.bam	0	334	0	220	0	0	0	144	0	0	0	29.23	16.7	PF-UCL-114	Frontal Cortex	FTLD-FUS	5.5
uniq_marked_duplicates_CGND-HRA-01140.sorted.bam	0	338	0	119	0	0	0	61	0	0	0	41.39	14.38	PF-UCL-114	Cerebellum	FTLD-FUS	5
uniq_marked_duplicates_CGND-HRA-01141.sorted.bam	0	1013	0	283	0	0	0	180	0	0	0	70.64	19.88	PF-UCL-115	Frontal Cortex	FTLD-FUS	6.6
uniq_marked_duplicates_CGND-HRA-01143.sorted.bam	0	422	0	115	0	1	0	65	0	1.51515	0	56.51	14.16	PF-UCL-115	Cerebellum	FTLD-FUS	5.7
uniq_marked_duplicates_CGND-HRA-01145.sorted.bam	0	299	0	203	0	0	0	163	0	0	0	24.35	16.55	PF-UCL-116	Temporal Cortex	Control	4.4
uniq_marked_duplicates_CGND-HRA-01146.sorted.bam	1	190	0.52356	101	0	0	0	60	0	0	0	25.18	13.48	PF-UCL-116	Cerebellum	Control	4.6
uniq_marked_duplicates_CGND-HRA-01147.sorted.bam	0	170	0	166	0	0	0	118	0	0	0	12.96	12.38	PF-UCL-117	Frontal Cortex	Control	4.4
uniq_marked_duplicates_CGND-HRA-01149.sorted.bam	1	95	1.04166	112	0	0	0	93	0	0	0	6.88	6.82	PF-UCL-117	Cerebellum	Control	2.7
uniq_marked_duplicates_CGND-HRA-01150.sorted.bam	0	785	0	251	0	0	0	179	0	0	0	63.41	21.03	PF-UCL-118	Frontal Cortex	Control	6.6
uniq_marked_duplicates_CGND-HRA-01151.sorted.bam	0	406	0	264	0	0	0	169	0	0	0	18.98	10.81	PF-UCL-118	Temporal Cortex	Control	5
uniq_marked_duplicates_CGND-HRA-01153.sorted.bam	0	858	0	241	0	0	0	168	0	0	0	84.93	23.53	PF-UCL-119	Frontal Cortex	Control	6.7
uniq_marked_duplicates_CGND-HRA-01154.sorted.bam	0	668	0	254	0	0	0	167	0	0	0	42.21	17.16	PF-UCL-119	Temporal Cortex	Control	6.3
uniq_marked_duplicates_CGND-HRA-01155.sorted.bam	0	569	0	114	0	0	0	71	0	0	0	55.88	11.05	PF-UCL-119	Cerebellum	Control	6.2
uniq_marked_duplicates_CGND-HRA-01156.sorted.bam	0	675	0	330	0	0	0	205	0	0	0	41.21	18.67	PF-UCL-120	Frontal Cortex	Control	5.6
uniq_marked_duplicates_CGND-HRA-01157.sorted.bam	0	712	0	135	0	1	0	86	0	1.14942	0	74.75	13.26	PF-UCL-120	Cerebellum	Control	5.9
uniq_marked_duplicates_CGND-HRA-01158.sorted.bam	0	508	0	283	0	0	0	184	0	0	0	37.48	19.9	PF-UCL-121	Frontal Cortex	Control	5.3
uniq_marked_duplicates_CGND-HRA-01159.sorted.bam	0	343	0	200	0	0	0	135	0	0	0	19.89	12.6	PF-UCL-121	Temporal Cortex	Control	4.7
uniq_marked_duplicates_CGND-HRA-01160.sorted.bam	0	285	0	89	0	0	0	72	0	0	0	35.69	12.87	PF-UCL-121	Cerebellum	Control	4.7
uniq_marked_duplicates_CGND-HRA-01161.sorted.bam	0	1009	0	540	0	0	0	344	0	0	0	42.23	19.76	PF-UCL-122	Frontal Cortex	Control	5.8
uniq_marked_duplicates_CGND-HRA-01162.sorted.bam	0	1026	0	468	0	0	0	270	0	0	0	57.32	20.93	PF-UCL-122	Temporal Cortex	Control	5.9
uniq_marked_duplicates_CGND-HRA-01163.sorted.bam	0	839	0	195	0	1	0	91	0	1.08695	0	82.39	13.67	PF-UCL-122	Cerebellum	Control	5.9
uniq_marked_duplicates_CGND-HRA-01164.sorted.bam	0	838	0	261	0	0	0	149	0	0	0	60.98	14.94	PF-UCL-123	Frontal Cortex	Control	7
uniq_marked_duplicates_CGND-HRA-01165.sorted.bam	0	510	0	314	0	0	0	195	0	0	0	24.03	13.21	PF-UCL-123	Temporal Cortex	Control	6.4
uniq_marked_duplicates_CGND-HRA-01167.sorted.bam	0	604	0	308	0	0	0	247	0	0	0	40.69	23.86	PF-UCL-124	Frontal Cortex	Control	6.5
uniq_marked_duplicates_CGND-HRA-01169.sorted.bam	0	314	0	63	0	0	0	39	0	0	0	125.4	21.54	PF-UCL-124	Cerebellum	Control	6.7
uniq_marked_duplicates_CGND-HRA-01170.sorted.bam	0	704	0	212	0	0	0	136	0	0	0	46.46	15.52	PF-UCL-125	Frontal Cortex	Control	7.2
uniq_marked_duplicates_CGND-HRA-01171.sorted.bam	0	683	0	333	0	0	0	238	0	0	0	40.71	18.5	PF-UCL-125	Temporal Cortex	Control	7
uniq_marked_duplicates_CGND-HRA-01172.sorted.bam	0	613	0	89	0	0	0	77	0	0	0	63.06	9.29	PF-UCL-125	Cerebellum	Control	6
uniq_marked_duplicates_CGND-HRA-01173.sorted.bam	0	938	0	87	0	0	0	41	0	0	0	66.11	4.6	NEUGK141CFH	Cerebellum	ALS-TDP	7.2
uniq_marked_duplicates_CGND-HRA-01174.sorted.bam	5	842	0.59031	234	0	1	0	138	0	0.71942	0	59.05	13.39	NEUGK141CFH	Medial Motor Cortex	ALS-TDP	5.6
uniq_marked_duplicates_CGND-HRA-01175.sorted.bam	1	782	0.12771	190	0	0	0	133	0	0	0	66.43	14.74	NEUGK141CFH	Lateral Motor Cortex	ALS-TDP	6
uniq_marked_duplicates_CGND-HRA-01176.sorted.bam	0	86	0	8	0	0	0	3	0	0	0	3.02	0.31	NEUGK141CFH	Cervical Spinal Cord	ALS-TDP	8
uniq_marked_duplicates_CGND-HRA-01177.sorted.bam	5	445	1.11111	40	0	0	0	19	0	0	0	20.96	1.68	NEUGK141CFH	Lumbar Spinal Cord	ALS-TDP	7
uniq_marked_duplicates_CGND-HRA-01178.sorted.bam	0	439	0	152	0	0	0	106	0	0	0	65.15	16.6	NEUEP010ZFE	Cerebellum	Control	5.4
uniq_marked_duplicates_CGND-HRA-01179.sorted.bam	0	865	0	372	0	0	0	300	0	0	0	94.66	29.18	NEUEP010ZFE	Frontal Cortex	Control	6.2
uniq_marked_duplicates_CGND-HRA-01180.sorted.bam	0	994	0	378	0	0	0	258	0	0	0	55.07	16.87	NEUEP010ZFE	Medial Motor Cortex	Control	6
uniq_marked_duplicates_CGND-HRA-01181.sorted.bam	0	953	0	330	0	0	0	250	0	0	0	78.81	25.97	NEUEP010ZFE	Lateral Motor Cortex	Control	6.7
uniq_marked_duplicates_CGND-HRA-01182.sorted.bam	0	22	0	4	0	0	0	2	0	0	0	1.96	0.4	NEUEP010ZFE	Cervical Spinal Cord	Control	6.1
uniq_marked_duplicates_CGND-HRA-01183.sorted.bam	0	19	0	3	0	0	0	7	0	0	0	1.25	0.32	NEUEP010ZFE	Lumbar Spinal Cord	Control	5.1
uniq_marked_duplicates_CGND-HRA-01184-2.sorted.bam	0	217	0	127	0	0	0	67	0	0	0	15.35	7.46	NEUGJ583BEE	Cerebellum	Control	3.6
uniq_marked_duplicates_CGND-HRA-01185.sorted.bam	0	241	0	235	0	0	0	181	0	0	0	18.6	11.76	NEUGJ583BEE	Frontal Cortex	Control	4.5
uniq_marked_duplicates_CGND-HRA-01186.sorted.bam	0	349	0	160	0	0	0	109	0	0	0	74.44	25.36	NEUGJ583BEE	Medial Motor Cortex	Control	5
uniq_marked_duplicates_CGND-HRA-01187.sorted.bam	0	484	0	191	0	0	0	152	0	0	0	94.09	31.15	NEUGJ583BEE	Lateral Motor Cortex	Control	5
uniq_marked_duplicates_CGND-HRA-01204.sorted.bam	0	228	0	137	0	0	0	94	0	0	0	43.66	25.07	NEUEP010ZFE	Occipital Cortex	Control	5.2
uniq_marked_duplicates_CGND-HRA-01205.sorted.bam	0	37	0	16	0	0	0	11	0	0	0	1.72	0.47	NEUEP010ZFE	Thoracic Spinal Cord	Control	6.5
uniq_marked_duplicates_CGND-HRA-01206.sorted.bam	0	1090	0	389	0	0	0	257	0	0	0	116.45	24.24	NEUFE255AG2	Occipital Cortex	ALS-TDP	7.3
uniq_marked_duplicates_CGND-HRA-01207.sorted.bam	0	154	0	16	0	0	0	16	0	0	0	12.76	1.44	NEUFE255AG2	Thoracic Spinal Cord	ALS-TDP	7.9
uniq_marked_duplicates_CGND-HRA-01208.sorted.bam	0	795	0	418	0	0	0	307	0	0	0	115.93	37.7	NEUFF179PPT	Occipital Cortex	ALS-TDP	7.1
uniq_marked_duplicates_CGND-HRA-01209.sorted.bam	2	396	0.50251	32	0	0	0	20	0	0	0	16.63	1.15	NEUFF179PPT	Thoracic Spinal Cord	ALS-TDP	5.8
uniq_marked_duplicates_CGND-HRA-01212.sorted.bam	0	807	0	226	0	0	0	160	0	0	0	63.13	9.79	NEUUK557CZW	Frontal Cortex	ALS/AD	5.2
uniq_marked_duplicates_CGND-HRA-01213.sorted.bam	0	920	0	238	0	0	0	141	0	0	0	85.31	12.05	NEUUK557CZW	Occipital Cortex	ALS/AD	6.1
uniq_marked_duplicates_CGND-HRA-01219.sorted.bam	2	702	0.28409	267	0	0	0	216	0	0	0	76.14	20.78	NEUZV622ZHF	Frontal Cortex	ALS-TDP	6.2
uniq_marked_duplicates_CGND-HRA-01220.sorted.bam	0	159	0	105	0	0	0	95	0	0	0	17.77	9.27	NEUZV622ZHF	Occipital Cortex	ALS-TDP	3.9
uniq_marked_duplicates_CGND-HRA-01222.sorted.bam	0	1215	0	468	0	0	0	332	0	0	0	121.63	27.39	NEUWG523WRV	Frontal Cortex	ALS-TDP	7
uniq_marked_duplicates_CGND-HRA-01223.sorted.bam	0	924	0	348	0	0	0	235	0	0	0	78.46	18.8	NEUWG523WRV	Occipital Cortex	ALS-TDP	6
uniq_marked_duplicates_CGND-HRA-01224.sorted.bam	6	55	9.83606	9	0	0	0	9	0	0	0	2.31	0.3	NEUWG523WRV	Thoracic Spinal Cord	ALS-TDP	7
uniq_marked_duplicates_CGND-HRA-01225.sorted.bam	0	137	0	91	0	0	0	78	0	0	0	10.22	5.33	NEUHX090PGV	Frontal Cortex	Control	5.2
uniq_marked_duplicates_CGND-HRA-01227.sorted.bam	0	9	0	6	0	0	0	5	0	0	0	0.33	0.18	NEUHX090PGV	Thoracic Spinal Cord	Control	5.6
uniq_marked_duplicates_CGND-HRA-01228.sorted.bam	0	33	0	104	0	0	0	75	0	0	0	1.86	2.58	NEUUT049NND	Frontal Cortex	Control	4.4
uniq_marked_duplicates_CGND-HRA-01230.sorted.bam	0	13	0	9	0	0	0	1	0	0	0	0.41	0.16	NEUUT049NND	Thoracic Spinal Cord	Control	5.9
uniq_marked_duplicates_CGND-HRA-01231.sorted.bam	0	682	0	300	0	0	0	197	0	0	0	32.48	10.7	NEUVB305VU7	Frontal Cortex	ALS-TDP	5.2
uniq_marked_duplicates_CGND-HRA-01232.sorted.bam	0	616	0	314	0	0	0	208	0	0	0	63.39	20.29	NEUVB305VU7	Occipital Cortex	ALS-TDP	4.8
uniq_marked_duplicates_CGND-HRA-01233.sorted.bam	1	98	1.0101	11	0	1	0	8	0	11.1111	0	4.07	0.36	NEUVB305VU7	Thoracic Spinal Cord	ALS-TDP	6.4
uniq_marked_duplicates_CGND-HRA-01234.sorted.bam	0	922	0	440	0	0	0	300	0	0	0	134.84	40.6	NEUTP414KZ2	Frontal Cortex	Control	7.6
uniq_marked_duplicates_CGND-HRA-01235.sorted.bam	0	879	0	304	0	0	0	251	0	0	0	139.98	34.3	NEUTP414KZ2	Occipital Cortex	Control	7.2
uniq_marked_duplicates_CGND-HRA-01236.sorted.bam	0	845	0	324	0	1	0	246	0	0.40485	0	109.29	29.75	NEUML172BXK	Frontal Cortex	Control	5.7
uniq_marked_duplicates_CGND-HRA-01237.sorted.bam	0	501	0	140	0	0	0	86	0	0	0	134.41	30.56	NEUML172BXK	Occipital Cortex	Control	6.1
uniq_marked_duplicates_CGND-HRA-01238.sorted.bam	0	348	0	24	0	0	0	27	0	0	0	19.98	1.18	NEUML172BXK	Thoracic Spinal Cord	Control	6.1
uniq_marked_duplicates_CGND-HRA-01239.sorted.bam	5	937	0.53078	318	4	4	5	215	1.82648	1.82648	2.27272	103.12	23.66	NEUXY076JMB	Frontal Cortex	ALS-TDP	7.1
uniq_marked_duplicates_CGND-HRA-01240.sorted.bam	0	1197	0	406	0	0	0	277	0	0	0	145.86	31.53	NEUXY076JMB	Occipital Cortex	ALS-TDP	6.6
uniq_marked_duplicates_CGND-HRA-01241.sorted.bam	13	161	7.47126	15	1	1	0	17	5.55555	5.55555	0	10.39	0.95	NEUXY076JMB	Thoracic Spinal Cord	ALS-TDP	6.9
uniq_marked_duplicates_CGND-HRA-01242.sorted.bam	1	918	0.10881	352	0	0	0	278	0	0	0	135.56	32.41	NEUEG442LDR	Frontal Cortex	Control	7.5
uniq_marked_duplicates_CGND-HRA-01243.sorted.bam	0	760	0	224	0	0	0	174	0	0	0	128.63	27.51	NEUEG442LDR	Occipital Cortex	Control	7
uniq_marked_duplicates_CGND-HRA-01244.sorted.bam	0	218	0	19	0	0	0	19	0	0	0	14.59	1.09	NEUEG442LDR	Thoracic Spinal Cord	Control	6.2
uniq_marked_duplicates_CGND-HRA-01245.sorted.bam	0	483	0	187	0	0	0	140	0	0	0	86.2	27.26	NEUEA633EN5	Frontal Cortex	ALS-TDP	4.9
uniq_marked_duplicates_CGND-HRA-01246.sorted.bam	0	664	0	300	0	0	0	192	0	0	0	81.11	24.12	NEUEA633EN5	Occipital Cortex	ALS-TDP	5.7
uniq_marked_duplicates_CGND-HRA-01247.sorted.bam	2	30	6.25	9	0	0	0	8	0	0	0	1.98	0.44	NEUEA633EN5	Thoracic Spinal Cord	ALS-TDP	6.2
uniq_marked_duplicates_CGND-HRA-01248.sorted.bam	0	326	0	310	0	0	0	229	0	0	0	55	42.73	NEUWL993GU2	Frontal Cortex	ALS-TDP	5.4
uniq_marked_duplicates_CGND-HRA-01250.sorted.bam	0	18	0	15	0	0	0	10	0	0	0	0.56	0.23	NEUWL993GU2	Thoracic Spinal Cord	ALS-TDP	5.2
uniq_marked_duplicates_CGND-HRA-01251.sorted.bam	0	580	0	316	0	0	0	233	0	0	0	125.72	41.97	NEUZK186ZK4	Frontal Cortex	ALS-TDP	6.2
uniq_marked_duplicates_CGND-HRA-01253.sorted.bam	2	55	3.50877	13	0	0	0	12	0	0	0	3.03	0.54	NEUZK186ZK4	Thoracic Spinal Cord	ALS-TDP	6.4
uniq_marked_duplicates_CGND-HRA-01254.sorted.bam	0	310	0	306	0	0	0	201	0	0	0	28.29	25.18	NEUGY575NUQ	Frontal Cortex	ALS-TDP	5.1
uniq_marked_duplicates_CGND-HRA-01255.sorted.bam	1	69	1.42857	135	0	0	0	94	0	0	0	6.96	10.51	NEUGY575NUQ	Occipital Cortex	ALS-TDP	4.3
uniq_marked_duplicates_CGND-HRA-01256.sorted.bam	0	30	0	13	0	0	0	15	0	0	0	1.02	0.47	NEUGY575NUQ	Thoracic Spinal Cord	ALS-TDP	6.2
uniq_marked_duplicates_CGND-HRA-01257.sorted.bam	0	704	0	49	0	0	0	19	0	0	0	41.46	1.98	NEUHA141EEC	Thoracic Spinal Cord	Control	6.7
uniq_marked_duplicates_CGND-HRA-01258.sorted.bam	0	674	0	333	0	0	0	240	0	0	0	72.72	23.01	NEUDA151YMK	Frontal Cortex	Control	5.3
uniq_marked_duplicates_CGND-HRA-01259.sorted.bam	0	133	0	18	0	0	0	17	0	0	0	10.84	1.44	NEUDA151YMK	Thoracic Spinal Cord	Control	5.6
uniq_marked_duplicates_CGND-HRA-01260.sorted.bam	0	241	0	153	0	0	0	108	0	0	0	43.64	20.34	NEUJB238MJR	Frontal Cortex	Control	4.9
uniq_marked_duplicates_CGND-HRA-01261.sorted.bam	0	170	0	138	0	0	0	107	0	0	0	35.25	19.84	NEUJB238MJR	Occipital Cortex	Control	4.7
uniq_marked_duplicates_CGND-HRA-01263.sorted.bam	0	28	0	28	0	0	0	19	0	0	0	1.94	0.93	NEUZB953VCD	Frontal Cortex	ALS-TDP	5.2
uniq_marked_duplicates_CGND-HRA-01264.sorted.bam	0	159	0	118	0	0	0	92	0	0	0	39.48	19.92	NEUZB953VCD	Occipital Cortex	ALS-TDP	4.1
uniq_marked_duplicates_CGND-HRA-01265.sorted.bam	1	17	5.55555	4	0	0	0	6	0	0	0	0.63	0.33	NEUZB953VCD	Thoracic Spinal Cord	ALS-TDP	5.8
uniq_marked_duplicates_CGND-HRA-01266.sorted.bam	0	683	0	292	0	0	0	209	0	0	0	105.91	28.85	NEULN488RD5	Frontal Cortex	ALS-TDP	6.3
uniq_marked_duplicates_CGND-HRA-01267.sorted.bam	0	1192	0	460	0	0	0	298	0	0	0	121.98	25.95	NEULN488RD5	Occipital Cortex	ALS-TDP	4.9
uniq_marked_duplicates_CGND-HRA-01268-2.sorted.bam	0	168	0	9	0	0	0	5	0	0	0	10.11	0.58	NEULN488RD5	Thoracic Spinal Cord	ALS-TDP	6.5
uniq_marked_duplicates_CGND-HRA-01269.sorted.bam	0	883	0	273	0	0	0	212	0	0	0	127.33	27.75	NEUAY067UTB	Frontal Cortex	ALS-TDP	6.9
uniq_marked_duplicates_CGND-HRA-01270.sorted.bam	0	987	0	351	0	0	0	228	0	0	0	57.13	14.63	NEUAY067UTB	Occipital Cortex	ALS-TDP	4.4
uniq_marked_duplicates_CGND-HRA-01272.sorted.bam	0	472	0	179	0	0	0	119	0	0	0	61.55	18.79	NEUGK141CFH	Frontal Cortex	ALS-TDP	5.3
uniq_marked_duplicates_CGND-HRA-01273.sorted.bam	0	443	0	124	0	0	0	80	0	0	0	52.08	11.89	NEUGK141CFH	Occipital Cortex	ALS-TDP	6.1
uniq_marked_duplicates_CGND-HRA-01274.sorted.bam	1	54	1.81818	15	0	0	0	8	0	0	0	1.82	0.31	NEUGK141CFH	Thoracic Spinal Cord	ALS-TDP	7.5
uniq_marked_duplicates_CGND-HRA-01278.sorted.bam	0	858	0	90	0	0	0	46	0	0	0	59.95	5.36	NEULH417FZJ	Cerebellum	ALS-TDP	7
uniq_marked_duplicates_CGND-HRA-01279.sorted.bam	25	964	2.5278	325	3	3	0	210	1.40845	1.40845	0	42.05	14.57	NEULH417FZJ	Medial Motor Cortex	ALS-TDP	7.5
uniq_marked_duplicates_CGND-HRA-01280.sorted.bam	9	504	1.75438	173	2	2	0	126	1.5625	1.5625	0	48.97	16.83	NEULH417FZJ	Lateral Motor Cortex	ALS-TDP	6.9
uniq_marked_duplicates_CGND-HRA-01281.sorted.bam	0	66	0	22	0	0	0	14	0	0	0	2.34	0.74	NEULH417FZJ	Cervical Spinal Cord	ALS-TDP	8.3
uniq_marked_duplicates_CGND-HRA-01282.sorted.bam	10	319	3.03951	38	0	0	0	29	0	0	0	10.77	1.34	NEULH417FZJ	Lumbar Spinal Cord	ALS-TDP	7.3
uniq_marked_duplicates_CGND-HRA-01283.sorted.bam	0	855	0	358	0	0	0	258	0	0	0	100.29	27.94	NEUKY135CV6	Occipital Cortex	ALS/AD	5.5
uniq_marked_duplicates_CGND-HRA-01284.sorted.bam	4	87	4.3956	16	0	0	0	10	0	0	0	3.5	0.54	NEUKY135CV6	Thoracic Spinal Cord	ALS/AD	6
uniq_marked_duplicates_CGND-HRA-01285.sorted.bam	0	180	0	230	0	0	0	137	0	0	0	33.04	26.7	NEUYX020CB0	Occipital Cortex	ALS/AD	3.2
uniq_marked_duplicates_CGND-HRA-01286.sorted.bam	0	20	0	8	0	0	0	2	0	0	0	0.76	0.28	NEUYX020CB0	Thoracic Spinal Cord	ALS/AD	5.7
uniq_marked_duplicates_CGND-HRA-01287.sorted.bam	0	671	0	259	0	0	0	166	0	0	0	108.21	27.32	NEUMT947ALA	Occipital Cortex	ALS-TDP	6.8
uniq_marked_duplicates_CGND-HRA-01288-2-H.sorted.bam	3	180	1.63934	13	0	0	0	7	0	0	0	11.89	0.64	NEUMT947ALA	Thoracic Spinal Cord	ALS-TDP	7.1
uniq_marked_duplicates_CGND-HRA-01295.sorted.bam	0	86	0	138	0	0	0	107	0	0	0	9.41	8.46	NEUWP285RM6	Occipital Cortex	ALS/AD	2.6
uniq_marked_duplicates_CGND-HRA-01296.sorted.bam	0	6	0	9	0	0	0	6	0	0	0	0.74	0.25	NEUWP285RM6	Thoracic Spinal Cord	ALS/AD	6.9
uniq_marked_duplicates_CGND-HRA-01297.sorted.bam	0	183	0	187	0	0	0	138	0	0	0	22.74	14.22	NEUDT233ZZ1	Occipital Cortex	ALS-TDP	2.7
uniq_marked_duplicates_CGND-HRA-01298.sorted.bam	0	77	0	10	0	0	0	9	0	0	0	2.8	0.44	NEUDT233ZZ1	Thoracic Spinal Cord	ALS-TDP	5
uniq_marked_duplicates_CGND-HRA-01299.sorted.bam	0	733	0	266	0	0	0	195	0	0	0	53.89	13.86	NEUDG727NTW	Occipital Cortex	ALS-TDP	4.4
uniq_marked_duplicates_CGND-HRA-01300.sorted.bam	8	225	3.43347	30	0	0	0	15	0	0	0	6.32	0.59	NEUDG727NTW	Thoracic Spinal Cord	ALS-TDP	2.5
uniq_marked_duplicates_CGND-HRA-01301.sorted.bam	0	33	0	63	0	0	0	49	0	0	0	3.73	6.04	NEUTB398FC9	Occipital Cortex	ALS-TDP	3.4
uniq_marked_duplicates_CGND-HRA-01302.sorted.bam	0	47	0	10	0	0	0	7	0	0	0	3.25	0.87	NEUTB398FC9	Thoracic Spinal Cord	ALS-TDP	5.6
uniq_marked_duplicates_CGND-HRA-01303.sorted.bam	2	798	0.25	62	0	0	0	36	0	0	0	65.93	4.13	NEUAL503EPH	Cerebellum	ALS/FTLD	7.5
uniq_marked_duplicates_CGND-HRA-01304.sorted.bam	11	1038	1.04861	207	0	0	0	121	0	0	0	77.59	13.7	NEUAL503EPH	Medial Motor Cortex	ALS/FTLD	6.9
uniq_marked_duplicates_CGND-HRA-01305.sorted.bam	0	552	0	222	0	0	0	152	0	0	0	47.31	18.92	NEUAL503EPH	Lateral Motor Cortex	ALS/FTLD	7.5
uniq_marked_duplicates_CGND-HRA-01306.sorted.bam	0	97	0	20	0	0	1	14	0	0	6.66666	3.83	0.92	NEUAL503EPH	Cervical Spinal Cord	ALS/FTLD	7.1
uniq_marked_duplicates_CGND-HRA-01307.sorted.bam	8	395	1.98511	31	0	0	0	20	0	0	0	23.87	2.01	NEUAL503EPH	Lumbar Spinal Cord	ALS/FTLD	6.8
uniq_marked_duplicates_CGND-HRA-01308.sorted.bam	1	770	0.1297	232	0	0	0	157	0	0	0	47.94	14.71	NEUAL503EPH	Frontal Cortex	ALS/FTLD	7.7
uniq_marked_duplicates_CGND-HRA-01309.sorted.bam	0	582	0	191	0	0	0	115	0	0	0	48.2	12.72	NEUAL503EPH	Occipital Cortex	ALS/FTLD	7
uniq_marked_duplicates_CGND-HRA-01310.sorted.bam	0	61	0	10	0	0	0	6	0	0	0	3.03	0.63	NEUAL503EPH	Thoracic Spinal Cord	ALS/FTLD	7.7
uniq_marked_duplicates_CGND-HRA-01311.sorted.bam	0	580	0	61	0	0	0	36	0	0	0	55.57	4.66	NEUXW599BNC	Cerebellum	Control	5.8
uniq_marked_duplicates_CGND-HRA-01312.sorted.bam	0	928	0	237	0	0	0	168	0	0	0	63.02	13.2	NEUXW599BNC	Medial Motor Cortex	Control	6
uniq_marked_duplicates_CGND-HRA-01313.sorted.bam	0	459	0	139	0	0	0	96	0	0	0	37.15	11.12	NEUXW599BNC	Lateral Motor Cortex	Control	6.3
uniq_marked_duplicates_CGND-HRA-01314.sorted.bam	0	56	0	10	0	0	0	11	0	0	0	3.11	0.54	NEUXW599BNC	Cervical Spinal Cord	Control	6
uniq_marked_duplicates_CGND-HRA-01315.sorted.bam	0	1108	0	32	0	0	0	18	0	0	0	77.9	1.32	NEUXW599BNC	Lumbar Spinal Cord	Control	6.1
uniq_marked_duplicates_CGND-HRA-01316.sorted.bam	0	942	0	305	0	0	0	222	0	0	0	52.92	16.84	NEUXW599BNC	Frontal Cortex	Control	6.6
uniq_marked_duplicates_CGND-HRA-01318.sorted.bam	0	21	0	5	0	0	0	5	0	0	0	1.73	0.3	NEUXW599BNC	Thoracic Spinal Cord	Control	8.1
uniq_marked_duplicates_CGND-HRA-01319.sorted.bam	1	850	0.1175	86	0	0	0	60	0	0	0	54	4.92	NEUBB078VEG	Cerebellum	ALS-TDP	7.7
uniq_marked_duplicates_CGND-HRA-01320.sorted.bam	0	889	0	244	0	0	0	150	0	0	0	58.43	15.04	NEUBB078VEG	Medial Motor Cortex	ALS-TDP	6.3
uniq_marked_duplicates_CGND-HRA-01321.sorted.bam	0	742	0	305	0	0	0	152	0	0	0	61.26	21.21	NEUBB078VEG	Lateral Motor Cortex	ALS-TDP	7.8
uniq_marked_duplicates_CGND-HRA-01322.sorted.bam	0	25	0	4	0	0	0	5	0	0	0	1.57	0.31	NEUBB078VEG	Cervical Spinal Cord	ALS-TDP	7.4
uniq_marked_duplicates_CGND-HRA-01323.sorted.bam	0	225	0	5	0	0	0	7	0	0	0	10.19	0.53	NEUBB078VEG	Lumbar Spinal Cord	ALS-TDP	7.4
uniq_marked_duplicates_CGND-HRA-01324.sorted.bam	0	1102	0	313	0	0	0	229	0	0	0	74.76	20.1	NEUBB078VEG	Frontal Cortex	ALS-TDP	7.1
uniq_marked_duplicates_CGND-HRA-01325.sorted.bam	0	1106	0	471	0	0	0	344	0	0	0	72.25	27.61	NEUBB078VEG	Occipital Cortex	ALS-TDP	7.5
uniq_marked_duplicates_CGND-HRA-01326.sorted.bam	0	14	0	6	0	0	0	2	0	0	0	0.64	0.21	NEUBB078VEG	Thoracic Spinal Cord	ALS-TDP	7.5
uniq_marked_duplicates_CGND-HRA-01327.sorted.bam	0	757	0	330	0	0	0	221	0	0	0	59.94	18.35	NEUEL133AK6	Occipital Cortex	ALS-TDP	4.4
uniq_marked_duplicates_CGND-HRA-01328.sorted.bam	3	585	0.5102	41	0	0	0	24	0	0	0	20.2	0.93	NEUEL133AK6	Thoracic Spinal Cord	ALS-TDP	6
uniq_marked_duplicates_CGND-HRA-01329.sorted.bam	0	507	0	277	0	0	0	171	0	0	0	58.46	24.98	NEUYV496XLP	Occipital Cortex	ALS/FTLD	4.6
uniq_marked_duplicates_CGND-HRA-01330.sorted.bam	0	10	0	8	0	0	0	7	0	0	0	0.92	0.5	NEUYV496XLP	Thoracic Spinal Cord	ALS/FTLD	5.3
uniq_marked_duplicates_CGND-HRA-01331.sorted.bam	0	394	0	185	0	0	0	104	0	0	0	70.53	23.97	NEUZU200WEQ	Occipital Cortex	ALS-TDP	4.9
uniq_marked_duplicates_CGND-HRA-01332.sorted.bam	0	90	0	11	0	0	0	14	0	0	0	7.74	0.95	NEUZU200WEQ	Thoracic Spinal Cord	ALS-TDP	6.6
uniq_marked_duplicates_CGND-HRA-01333.sorted.bam	0	269	0	223	0	0	0	171	0	0	0	59.01	37.86	NEUME287RK2	Thoracic Spinal Cord	ALS/FTLD	4.1
uniq_marked_duplicates_CGND-HRA-01335.sorted.bam	0	38	0	9	0	0	0	7	0	0	0	2.38	0.32	NEUEC006FND	Occipital Cortex	ALS-TDP	6.2
uniq_marked_duplicates_CGND-HRA-01336.sorted.bam	2	135	1.45985	24	0	0	0	7	0	0	0	11.11	1.12	NEUKM699KKH	Thoracic Spinal Cord	ALS/FTLD	6.8
uniq_marked_duplicates_CGND-HRA-01337.sorted.bam	0	827	0	390	0	0	0	251	0	0	0	109.13	30.91	NEUKM699KKH	Occipital Cortex	ALS/FTLD	5.1
uniq_marked_duplicates_CGND-HRA-01338.sorted.bam	2	122	1.6129	16	0	0	0	8	0	0	0	9.06	1.01	NEUWX086DGZ	Thoracic Spinal Cord	ALS-TDP	7.1
uniq_marked_duplicates_CGND-HRA-01339.sorted.bam	0	895	0	349	0	0	0	227	0	0	0	124.97	33.53	NEUWX086DGZ	Occipital Cortex	ALS-TDP	5.9
uniq_marked_duplicates_CGND-HRA-01340.sorted.bam	0	37	0	8	0	0	0	4	0	0	0	4.33	0.84	NEUJZ255ZC5	Thoracic Spinal Cord	ALS-TDP	7
uniq_marked_duplicates_CGND-HRA-01341.sorted.bam	0	920	0	409	0	0	0	280	0	0	0	56.37	19.01	NEUJZ255ZC5	Occipital Cortex	ALS-TDP	6.3
uniq_marked_duplicates_CGND-HRA-01342.sorted.bam	0	735	0	43	0	0	0	29	0	0	0	36.43	1.67	NEUHC282LVJ	Thoracic Spinal Cord	Control	6.5
uniq_marked_duplicates_CGND-HRA-01343.sorted.bam	0	1241	0	398	0	0	0	280	0	0	0	42.82	9.19	NEUHC282LVJ	Occipital Cortex	Control	6.2
uniq_marked_duplicates_CGND-HRA-01344.sorted.bam	0	157	0	17	0	0	0	15	0	0	0	11.39	0.91	NEUXT979EZV	Thoracic Spinal Cord	ALS-TDP	7.1
uniq_marked_duplicates_CGND-HRA-01345.sorted.bam	0	521	0	205	0	0	0	145	0	0	0	64.37	18.7	NEUXT979EZV	Occipital Cortex	ALS-TDP	5.2
uniq_marked_duplicates_CGND-HRA-01346.sorted.bam	2	6	25	5	0	0	0	1	0	0	0	0.53	0.19	NEUYB686REL	Thoracic Spinal Cord	ALS-TDP	5.9
uniq_marked_duplicates_CGND-HRA-01347.sorted.bam	0	11	0	37	0	0	0	35	0	0	0	1.54	4.05	NEUYB686REL	Occipital Cortex	ALS-TDP	3.2
uniq_marked_duplicates_CGND-HRA-01348.sorted.bam	0	822	0	496	0	0	0	311	0	0	0	54.81	25.45	NEUJL308UBK	Occipital Cortex	ALS-TDP	4.3
uniq_marked_duplicates_CGND-HRA-01349.sorted.bam	0	977	0	483	0	0	0	298	0	0	0	159.3	53.29	NEUJL308UBK	Frontal Cortex	ALS-TDP	6.6
uniq_marked_duplicates_CGND-HRA-01350.sorted.bam	0	906	0	147	0	0	0	112	0	0	0	136.88	14.9	NEUJL308UBK	Cerebellum	ALS-TDP	5.9
uniq_marked_duplicates_CGND-HRA-01351-2.sorted.bam	0	33	0	9	0	0	0	5	0	0	0	2.91	0.53	NEUJL308UBK	Thoracic Spinal Cord	ALS-TDP	5.2
uniq_marked_duplicates_CGND-HRA-01352.sorted.bam	0	519	0	177	0	0	0	107	0	0	0	136.29	31.46	NEUMY028JH4	Occipital Cortex	ALS-TDP	6.5
uniq_marked_duplicates_CGND-HRA-01353.sorted.bam	0	619	0	278	0	0	0	190	0	0	0	79.09	25.53	NEUMY028JH4	Frontal Cortex	ALS-TDP	6.7
uniq_marked_duplicates_CGND-HRA-01354.sorted.bam	0	1823	0	129	0	0	0	111	0	0	0	160.65	7.73	NEUMY028JH4	Cerebellum	ALS-TDP	7.8
uniq_marked_duplicates_CGND-HRA-01355.sorted.bam	4	251	1.56862	28	0	0	0	12	0	0	0	15.95	1.12	NEUMY028JH4	Thoracic Spinal Cord	ALS-TDP	8
uniq_marked_duplicates_CGND-HRA-01356.sorted.bam	0	785	0	297	0	0	0	189	0	0	0	51.35	13.18	NEUXR145UBL	Occipital Cortex	ALS/FTLD	6.6
uniq_marked_duplicates_CGND-HRA-01357.sorted.bam	2	1167	0.17108	609	0	0	0	373	0	0	0	55.79	18.74	NEUXR145UBL	Frontal Cortex	ALS/FTLD	6.3
uniq_marked_duplicates_CGND-HRA-01358.sorted.bam	0	845	0	76	0	0	0	40	0	0	0	92.58	5.22	NEUXR145UBL	Cerebellum	ALS/FTLD	7.8
uniq_marked_duplicates_CGND-HRA-01359.sorted.bam	21	158	11.7318	14	0	0	0	9	0	0	0	7.66	0.43	NEUXR145UBL	Thoracic Spinal Cord	ALS/FTLD	7.3
uniq_marked_duplicates_CGND-HRA-01361.sorted.bam	0	1286	0	647	0	1	0	410	0	0.2433	0	85.64	27.9	NEUKN209FNW	Frontal Cortex	ALS-SOD1	6.6
uniq_marked_duplicates_CGND-HRA-01362.sorted.bam	0	984	0	117	0	1	0	73	0	1.35135	0	76.16	5.51	NEUKN209FNW	Cerebellum	ALS-SOD1	7
uniq_marked_duplicates_CGND-HRA-01364.sorted.bam	0	958	0	420	0	0	0	303	0	0	0	57.28	18.24	NEUUF289NRL	Occipital Cortex	ALS-TDP	6.1
uniq_marked_duplicates_CGND-HRA-01365.sorted.bam	0	1557	0	731	0	0	0	472	0	0	0	50.83	15.05	NEUUF289NRL	Frontal Cortex	ALS-TDP	6.6
uniq_marked_duplicates_CGND-HRA-01366.sorted.bam	0	592	0	79	0	0	0	61	0	0	0	45.56	4.57	NEUUF289NRL	Cerebellum	ALS-TDP	6
uniq_marked_duplicates_CGND-HRA-01367.sorted.bam	2	23	8	6	0	0	0	3	0	0	0	0.79	0.19	NEUUF289NRL	Thoracic Spinal Cord	ALS-TDP	6.1
uniq_marked_duplicates_CGND-HRA-01368-2.sorted.bam	0	101	0	71	0	0	0	61	0	0	0	8.2	5.14	NEUPU334DL1	Occipital Cortex	ALS-TDP	5
uniq_marked_duplicates_CGND-HRA-01369.sorted.bam	0	700	0	287	0	0	0	183	0	0	0	40.28	13.14	NEUPU334DL1	Frontal Cortex	ALS-TDP	5.9
uniq_marked_duplicates_CGND-HRA-01370.sorted.bam	0	480	0	85	0	0	0	47	0	0	0	28.05	3.29	NEUPU334DL1	Cerebellum	ALS-TDP	5.3
uniq_marked_duplicates_CGND-HRA-01371.sorted.bam	0	8	0	4	0	0	0	1	0	0	0	0.88	0.19	NEUPU334DL1	Thoracic Spinal Cord	ALS-TDP	5.5
uniq_marked_duplicates_CGND-HRA-01372.sorted.bam	0	577	0	77	0	0	0	49	0	0	0	105.38	9.05	NEUWC334RTZ	Cerebellum	ALS-TDP	6.9
uniq_marked_duplicates_CGND-HRA-01373.sorted.bam	0	638	0	338	2	2	0	217	0.91324	0.91324	0	73.1	26.05	NEUWC334RTZ	Frontal Cortex	ALS-TDP	6
uniq_marked_duplicates_CGND-HRA-01374.sorted.bam	2	758	0.26315	179	0	0	0	107	0	0	0	76.64	17.2	NEUWC334RTZ	Medial Motor Cortex	ALS-TDP	7.5
uniq_marked_duplicates_CGND-HRA-01375.sorted.bam	10	874	1.13122	246	0	0	2	171	0	0	1.15606	80.02	19.21	NEUWC334RTZ	Lateral Motor Cortex	ALS-TDP	5
uniq_marked_duplicates_CGND-HRA-01376.sorted.bam	6	69	8	9	0	0	0	8	0	0	0	3.35	0.41	NEUWC334RTZ	Cervical Spinal Cord	ALS-TDP	6.1
uniq_marked_duplicates_CGND-HRA-01377.sorted.bam	33	26	55.9322	4	0	0	0	3	0	0	0	1.12	0.27	NEUWC334RTZ	Lumbar Spinal Cord	ALS-TDP	7.1
uniq_marked_duplicates_CGND-HRA-01378.sorted.bam	0	135	0	89	0	0	0	66	0	0	0	20.76	13.54	NEUWD570BTK	Cerebellum	Control	3.5
uniq_marked_duplicates_CGND-HRA-01379.sorted.bam	0	186	0	215	0	0	0	156	0	0	0	23.88	20.02	NEUWD570BTK	Frontal Cortex	Control	4.6
uniq_marked_duplicates_CGND-HRA-01381.sorted.bam	1	135	0.73529	182	0	0	0	123	0	0	0	22.8	19.17	NEUWD570BTK	Lateral Motor Cortex	Control	5.8
uniq_marked_duplicates_CGND-HRA-01382.sorted.bam	0	8	0	9	0	0	0	4	0	0	0	0.18	0.26	NEUWD570BTK	Cervical Spinal Cord	Control	7.1
uniq_marked_duplicates_CGND-HRA-01383.sorted.bam	0	25	0	3	0	0	0	2	0	0	0	1.33	0.25	NEUWD570BTK	Lumbar Spinal Cord	Control	5.7
uniq_marked_duplicates_CGND-HRA-01384.sorted.bam	0	420	0	146	0	0	0	128	0	0	0	59.88	21.37	NEUJL308UBK	Lateral Motor Cortex	ALS-TDP	6.1
uniq_marked_duplicates_CGND-HRA-01385.sorted.bam	0	5	0	1	0	0	0	2	0	0	0	0.27	0.09	NEUJL308UBK	Cervical Spinal Cord	ALS-TDP	6.9
uniq_marked_duplicates_CGND-HRA-01386.sorted.bam	0	813	0	281	0	0	0	157	0	0	0	58.14	17.01	NEUMY028JH4	Medial Motor Cortex	ALS-TDP	6.1
uniq_marked_duplicates_CGND-HRA-01387.sorted.bam	0	1399	0	465	0	0	0	270	0	0	0	69.18	17.59	NEUMY028JH4	Lateral Motor Cortex	ALS-TDP	7.2
uniq_marked_duplicates_CGND-HRA-01388.sorted.bam	17	136	11.1111	11	0	0	0	10	0	0	0	6.47	0.41	NEUMY028JH4	Lumbar Spinal Cord	ALS-TDP	6.6
uniq_marked_duplicates_CGND-HRA-01389.sorted.bam	0	4	0	3	0	0	0	1	0	0	0	0.25	0.16	NEUMY028JH4	Cervical Spinal Cord	ALS-TDP	8.9
uniq_marked_duplicates_CGND-HRA-01390.sorted.bam	15	897	1.64473	188	1	1	0	93	1.06382	1.06382	0	57.64	11.8	NEUXR145UBL	Medial Motor Cortex	ALS/FTLD	7.7
uniq_marked_duplicates_CGND-HRA-01392.sorted.bam	98	163	37.5479	12	1	1	0	7	12.5	12.5	0	8.11	0.57	NEUXR145UBL	Lumbar Spinal Cord	ALS/FTLD	6.9
uniq_marked_duplicates_CGND-HRA-01393.sorted.bam	0	35	0	2	0	0	0	4	0	0	0	1.15	0.23	NEUXR145UBL	Cervical Spinal Cord	ALS/FTLD	7.8
uniq_marked_duplicates_CGND-HRA-01394.sorted.bam	0	868	0	146	0	0	0	91	0	0	0	58.12	6.66	NEUKN209FNW	Medial Motor Cortex	ALS-SOD1	6.2
uniq_marked_duplicates_CGND-HRA-01396.sorted.bam	0	75	0	11	0	0	0	5	0	0	0	3.69	0.41	NEUKN209FNW	Lumbar Spinal Cord	ALS-SOD1	6.7
uniq_marked_duplicates_CGND-HRA-01397.sorted.bam	0	1	0	4	0	0	0	3	0	0	0	0.06	0.17	NEUKN209FNW	Cervical Spinal Cord	ALS-SOD1	7.2
uniq_marked_duplicates_CGND-HRA-01398.sorted.bam	8	627	1.25984	128	0	0	0	92	0	0	0	54.96	8.8	NEUUF289NRL	Medial Motor Cortex	ALS-TDP	5.6
uniq_marked_duplicates_CGND-HRA-01399.sorted.bam	0	462	0	118	0	0	0	94	0	0	0	111.42	27.72	NEUUF289NRL	Lateral Motor Cortex	ALS-TDP	5.6
uniq_marked_duplicates_CGND-HRA-01400.sorted.bam	5	38	11.6279	12	0	0	0	3	0	0	0	2.27	0.18	NEUUF289NRL	Lumbar Spinal Cord	ALS-TDP	6.6
uniq_marked_duplicates_CGND-HRA-01401.sorted.bam	1	36	2.7027	7	0	0	0	5	0	0	0	2.38	0.37	NEUUF289NRL	Cervical Spinal Cord	ALS-TDP	6.1
uniq_marked_duplicates_CGND-HRA-01403.sorted.bam	0	96	0	38	0	0	0	40	0	0	0	7.5	3.93	NEUPU334DL1	Lateral Motor Cortex	ALS-TDP	5.8
uniq_marked_duplicates_CGND-HRA-01404.sorted.bam	3	6	33.3333	5	0	0	0	2	0	0	0	0.65	0.15	NEUPU334DL1	Lumbar Spinal Cord	ALS-TDP	5.3
uniq_marked_duplicates_CGND-HRA-01405.sorted.bam	1	4	20	2	0	0	0	0	NA	0	NA	0.53	0.1	NEUPU334DL1	Cervical Spinal Cord	ALS-TDP	6.5
uniq_marked_duplicates_CGND-HRA-01407.sorted.bam	0	170	0	84	0	0	0	50	0	0	0	21.77	9.57	NEUKD974CXJ	Lateral Motor Cortex	ALS-TDP	4.4
uniq_marked_duplicates_CGND-HRA-01408.sorted.bam	0	28	0	6	0	0	0	3	0	0	0	0.81	0.06	NEUKD974CXJ	Lumbar Spinal Cord	ALS-TDP	5.9
uniq_marked_duplicates_CGND-HRA-01409.sorted.bam	0	9	0	4	0	0	0	0	NA	0	NA	0.4	0.11	NEUKD974CXJ	Cervical Spinal Cord	ALS-TDP	6.4
uniq_marked_duplicates_CGND-HRA-01410.sorted.bam	0	35	0	5	0	0	0	3	0	0	0	3.86	0.45	NEUKD974CXJ	Thoracic Spinal Cord	ALS-TDP	6.4
uniq_marked_duplicates_CGND-HRA-01411.sorted.bam	0	135	0	90	0	0	0	63	0	0	0	36.15	22.01	NEUKD974CXJ	Occipital Cortex	ALS-TDP	5.6
uniq_marked_duplicates_CGND-HRA-01412.sorted.bam	0	456	0	167	0	0	0	106	0	0	0	47.34	18.35	NEUKD974CXJ	Frontal Cortex	ALS-TDP	6.2
uniq_marked_duplicates_CGND-HRA-01413.sorted.bam	0	148	0	33	0	0	0	18	0	0	0	15.46	2.56	NEUKD974CXJ	Cerebellum	ALS-TDP	4.5
uniq_marked_duplicates_CGND-HRA-01414.sorted.bam	1	597	0.16722	151	0	0	0	100	0	0	0	59.56	11.94	NEUEB569WFU	Medial Motor Cortex	ALS-TDP	5.9
uniq_marked_duplicates_CGND-HRA-01415.sorted.bam	2	460	0.4329	127	0	0	0	104	0	0	0	46.1	10.59	NEUEB569WFU	Lateral Motor Cortex	ALS-TDP	5.9
uniq_marked_duplicates_CGND-HRA-01416.sorted.bam	38	103	26.9504	4	0	0	0	5	0	0	0	5.75	0.21	NEUEB569WFU	Lumbar Spinal Cord	ALS-TDP	6.1
uniq_marked_duplicates_CGND-HRA-01417.sorted.bam	2	130	1.51515	9	0	0	0	4	0	0	0	7.3	0.45	NEUEB569WFU	Cervical Spinal Cord	ALS-TDP	6.6
uniq_marked_duplicates_CGND-HRA-01418.sorted.bam	0	151	0	10	0	0	0	7	0	0	0	6.63	0.47	NEUEB569WFU	Thoracic Spinal Cord	ALS-TDP	8
uniq_marked_duplicates_CGND-HRA-01419.sorted.bam	0	563	0	178	0	0	0	91	0	0	0	55.25	12.27	NEUEB569WFU	Occipital Cortex	ALS-TDP	5.7
uniq_marked_duplicates_CGND-HRA-01420.sorted.bam	1	703	0.14204	254	0	0	0	177	0	0	0	47.01	15.02	NEUEB569WFU	Frontal Cortex	ALS-TDP	5.2
uniq_marked_duplicates_CGND-HRA-01421.sorted.bam	0	909	0	117	0	0	0	50	0	0	0	79.65	7.22	NEUEB569WFU	Cerebellum	ALS-TDP	7.5
uniq_marked_duplicates_CGND-HRA-01422.sorted.bam	0	229	0	42	0	0	0	30	0	0	0	27.63	3.86	NEUGU437VNF	Cerebellum	ALS-TDP	4.9
uniq_marked_duplicates_CGND-HRA-01423.sorted.bam	0	283	0	133	0	0	0	95	0	0	0	36.03	12.23	NEUGU437VNF	Frontal Cortex	ALS-TDP	4.5
uniq_marked_duplicates_CGND-HRA-01424.sorted.bam	4	141	2.75862	49	1	1	2	37	2.63157	2.63157	5.1282	17.58	5.8	NEUGU437VNF	Medial Motor Cortex	ALS-TDP	4.2
uniq_marked_duplicates_CGND-HRA-01425.sorted.bam	2	490	0.4065	155	0	0	0	108	0	0	0	47.95	12.77	NEUGU437VNF	Lateral Motor Cortex	ALS-TDP	5.6
uniq_marked_duplicates_CGND-HRA-01426.sorted.bam	1	9	10	3	0	0	0	4	0	0	0	0.71	0.14	NEUGU437VNF	Cervical Spinal Cord	ALS-TDP	7.1
uniq_marked_duplicates_CGND-HRA-01427.sorted.bam	2	9	18.1818	2	0	0	0	0	NA	0	NA	0.16	0.04	NEUGU437VNF	Lumbar Spinal Cord	ALS-TDP	6.4
uniq_marked_duplicates_CGND-HRA-01428.sorted.bam	0	706	0	98	0	0	0	77	0	0	0	47.23	6.24	NEUAG831KFQ	Medial Motor Cortex	ALS-TDP	6.9
uniq_marked_duplicates_CGND-HRA-01429.sorted.bam	0	806	0	173	0	0	0	108	0	0	0	50.66	8.93	NEUAG831KFQ	Lateral Motor Cortex	ALS-TDP	6.9
uniq_marked_duplicates_CGND-HRA-01430.sorted.bam	0	1858	0	143	0	0	0	84	0	0	0	53.78	3.5	NEUAG831KFQ	Cerebellum	ALS-TDP	8.1
uniq_marked_duplicates_CGND-HRA-01431.sorted.bam	1	229	0.43478	17	0	0	0	13	0	0	0	10.48	0.46	NEUAG831KFQ	Cervical Spinal Cord	ALS-TDP	7.6
uniq_marked_duplicates_CGND-HRA-01432.sorted.bam	2	337	0.58997	23	0	0	0	7	0	0	0	19.87	0.84	NEUAG831KFQ	Lumbar Spinal Cord	ALS-TDP	7.6
uniq_marked_duplicates_CGND-HRA-01433.sorted.bam	0	632	0	213	0	0	0	144	0	0	0	46.85	14.34	NEUAG831KFQ	Frontal Cortex	ALS-TDP	7
uniq_marked_duplicates_CGND-HRA-01437.sorted.bam	0	811	0	120	0	0	0	90	0	0	0	59.48	6.41	NEUWX051HMF	Medial Motor Cortex	ALS/FTLD	7.6
uniq_marked_duplicates_CGND-HRA-01438.sorted.bam	0	700	0	155	0	0	0	119	0	0	0	47.67	9.14	NEUWX051HMF	Lateral Motor Cortex	ALS/FTLD	6.2
uniq_marked_duplicates_CGND-HRA-01439.sorted.bam	26	28	48.1481	4	0	0	1	2	0	0	33.3333	1.95	0.25	NEUWX051HMF	Cervical Spinal Cord	ALS/FTLD	5.8
uniq_marked_duplicates_CGND-HRA-01440.sorted.bam	18	61	22.7848	5	0	0	0	10	0	0	0	2.59	0.28	NEUWX051HMF	Lumbar Spinal Cord	ALS/FTLD	6.3
uniq_marked_duplicates_CGND-HRA-01441.sorted.bam	2	1084	0.18416	316	0	0	0	221	0	0	0	71.05	18.47	NEUWX051HMF	Frontal Cortex	ALS/FTLD	6.7
uniq_marked_duplicates_CGND-HRA-01442.sorted.bam	0	690	0	73	0	0	0	28	0	0	0	62.3	4.37	NEUWX051HMF	Cerebellum	ALS/FTLD	7
uniq_marked_duplicates_CGND-HRA-01443.sorted.bam	0	304	0	46	0	0	0	31	0	0	0	45.3	4.3	NEUGP259EBV	Cerebellum	ALS-TDP	6.4
uniq_marked_duplicates_CGND-HRA-01445.sorted.bam	0	675	0	178	0	0	0	117	0	0	0	60.83	12.88	NEUGP259EBV	Lateral Motor Cortex	ALS-TDP	7.6
uniq_marked_duplicates_CGND-HRA-01446.sorted.bam	0	13	0	5	0	0	0	5	0	0	0	0.74	0.18	NEUGP259EBV	Cervical Spinal Cord	ALS-TDP	6.7
uniq_marked_duplicates_CGND-HRA-01447.sorted.bam	0	4	0	4	0	0	0	1	0	0	0	0.23	0.1	NEUGP259EBV	Lumbar Spinal Cord	ALS-TDP	6.8
uniq_marked_duplicates_CGND-HRA-01448.sorted.bam	0	519	0	181	0	0	0	104	0	0	0	36.39	13.11	NEUGP259EBV	Frontal Cortex	ALS-TDP	6
uniq_marked_duplicates_CGND-HRA-01449.sorted.bam	0	259	0	56	0	0	0	49	0	0	0	47.14	10.87	NEUGP259EBV	Occipital Cortex	ALS-TDP	5.6
uniq_marked_duplicates_CGND-HRA-01450.sorted.bam	0	53	0	12	0	0	0	6	0	0	0	1.52	0.32	NEUGP259EBV	Thoracic Spinal Cord	ALS-TDP	8
uniq_marked_duplicates_CGND-HRA-01451.sorted.bam	0	440	0	33	0	0	0	26	0	0	0	34.03	2	NEURW761XNG	Cerebellum	ALS-TDP	7.2
uniq_marked_duplicates_CGND-HRA-01452.sorted.bam	0	368	0	115	0	0	0	66	0	0	0	44.33	12.12	NEURW761XNG	Medial Motor Cortex	ALS-TDP	6
uniq_marked_duplicates_CGND-HRA-01453.sorted.bam	6	319	1.84615	130	0	0	0	72	0	0	0	41.01	11.59	NEURW761XNG	Lateral Motor Cortex	ALS-TDP	6.3
uniq_marked_duplicates_CGND-HRA-01454.sorted.bam	1	45	2.17391	2	0	0	0	5	0	0	0	1.95	0.25	NEURW761XNG	Cervical Spinal Cord	ALS-TDP	6.8
uniq_marked_duplicates_CGND-HRA-01455.sorted.bam	0	13	0	4	0	0	0	3	0	0	0	1.56	0.26	NEURW761XNG	Lumbar Spinal Cord	ALS-TDP	5.8
uniq_marked_duplicates_CGND-HRA-01456.sorted.bam	0	496	0	155	0	0	0	103	0	0	0	63.04	16.07	NEURW761XNG	Frontal Cortex	ALS-TDP	6.8
uniq_marked_duplicates_CGND-HRA-01457.sorted.bam	0	187	0	99	0	0	0	60	0	0	0	46.96	19.09	NEURW761XNG	Occipital Cortex	ALS-TDP	6.3
uniq_marked_duplicates_CGND-HRA-01458.sorted.bam	0	36	0	4	0	0	0	3	0	0	0	3.8	0.72	NEURW761XNG	Thoracic Spinal Cord	ALS-TDP	8
uniq_marked_duplicates_CGND-HRA-01459.sorted.bam	0	412	0	34	0	0	0	22	0	0	0	59.37	4.16	NEUTL588HAA	Cerebellum	ALS-TDP	6.9
uniq_marked_duplicates_CGND-HRA-01461.sorted.bam	0	344	0	106	0	0	0	67	0	0	0	35.65	7.98	NEUTL588HAA	Lateral Motor Cortex	ALS-TDP	5
uniq_marked_duplicates_CGND-HRA-01462.sorted.bam	1	2	33.3333	4	0	0	0	2	0	0	0	0.33	0.12	NEUTL588HAA	Cervical Spinal Cord	ALS-TDP	7.6
uniq_marked_duplicates_CGND-HRA-01463.sorted.bam	0	347	0	20	0	0	0	20	0	0	0	43.35	2.56	NEUTL588HAA	Lumbar Spinal Cord	ALS-TDP	7.3
uniq_marked_duplicates_CGND-HRA-01464.sorted.bam	0	697	0	200	0	0	0	97	0	0	0	101.95	18.63	NEUTL588HAA	Frontal Cortex	ALS-TDP	7.8
uniq_marked_duplicates_CGND-HRA-01465.sorted.bam	0	447	0	204	0	0	0	125	0	0	0	64.48	24.82	NEUTL588HAA	Occipital Cortex	ALS-TDP	6.7
uniq_marked_duplicates_CGND-HRA-01466.sorted.bam	0	2	0	9	0	0	0	3	0	0	0	0.11	0.24	NEUTL588HAA	Thoracic Spinal Cord	ALS-TDP	7.7
uniq_marked_duplicates_CGND-HRA-01467.sorted.bam	0	416	0	44	0	0	0	29	0	0	0	47.19	2.94	NEULJ443PF5	Cerebellum	ALS-TDP	7.5
uniq_marked_duplicates_CGND-HRA-01468.sorted.bam	4	477	0.8316	99	0	0	0	58	0	0	0	32.62	4.66	NEULJ443PF5	Medial Motor Cortex	ALS-TDP	5.9
uniq_marked_duplicates_CGND-HRA-01469.sorted.bam	0	320	0	100	0	0	0	74	0	0	0	54.52	12.23	NEULJ443PF5	Lateral Motor Cortex	ALS-TDP	5.9
uniq_marked_duplicates_CGND-HRA-01470.sorted.bam	5	89	5.31914	4	0	0	0	4	0	0	0	7.4	0.49	NEULJ443PF5	Cervical Spinal Cord	ALS-TDP	6.9
uniq_marked_duplicates_CGND-HRA-01471.sorted.bam	10	357	2.72479	21	0	0	0	13	0	0	0	36.85	1.83	NEULJ443PF5	Lumbar Spinal Cord	ALS-TDP	6.9
uniq_marked_duplicates_CGND-HRA-01472.sorted.bam	1	170	0.58479	114	0	0	0	88	0	0	0	15.74	10	NEULJ443PF5	Frontal Cortex	ALS-TDP	4.7
uniq_marked_duplicates_CGND-HRA-01473.sorted.bam	0	524	0	155	0	0	0	99	0	0	0	34.92	9.11	NEULJ443PF5	Occipital Cortex	ALS-TDP	6.2
uniq_marked_duplicates_CGND-HRA-01474.sorted.bam	13	150	7.97546	8	0	0	0	3	0	0	0	9.81	0.35	NEULJ443PF5	Thoracic Spinal Cord	ALS-TDP	7.6
uniq_marked_duplicates_CGND-HRA-01475.sorted.bam	0	565	0	125	0	0	0	100	0	0	0	81.36	15.62	NEUNY116EZW	Medial Motor Cortex	ALS/AD	6.8
uniq_marked_duplicates_CGND-HRA-01476.sorted.bam	1	689	0.14492	196	0	0	0	127	0	0	0	67.91	12.69	NEUNY116EZW	Lateral Motor Cortex	ALS/AD	6.4
uniq_marked_duplicates_CGND-HRA-01477.sorted.bam	0	17	0	6	0	0	0	9	0	0	0	2.62	0.87	NEUNY116EZW	Cervical Spinal Cord	ALS/AD	7.6
uniq_marked_duplicates_CGND-HRA-01478.sorted.bam	16	26	38.0952	5	0	0	0	4	0	0	0	3.24	0.6	NEUNY116EZW	Lumbar Spinal Cord	ALS/AD	7.1
uniq_marked_duplicates_CGND-HRA-01479.sorted.bam	0	394	0	87	0	0	0	76	0	0	0	39.62	7.78	NEUNY116EZW	Frontal Cortex	ALS/AD	6.4
uniq_marked_duplicates_CGND-HRA-01480.sorted.bam	0	626	0	53	0	0	0	32	0	0	0	93.83	4.61	NEUNY116EZW	Cerebellum	ALS/AD	8.1
uniq_marked_duplicates_CGND-HRA-01481.sorted.bam	0	631	0	143	0	0	0	104	0	0	0	110.3	19.73	NEUHM340FBZ	Medial Motor Cortex	ALS-TDP	6.5
uniq_marked_duplicates_CGND-HRA-01482.sorted.bam	1	732	0.13642	150	0	0	0	106	0	0	0	96.7	17.63	NEUHM340FBZ	Lateral Motor Cortex	ALS-TDP	6.2
uniq_marked_duplicates_CGND-HRA-01483.sorted.bam	3	88	3.2967	10	0	0	0	10	0	0	0	10.69	0.82	NEUHM340FBZ	Cervical Spinal Cord	ALS-TDP	7.2
uniq_marked_duplicates_CGND-HRA-01484.sorted.bam	2	29	6.45161	8	0	0	0	3	0	0	0	2.32	0.25	NEUHM340FBZ	Lumbar Spinal Cord	ALS-TDP	7.9
uniq_marked_duplicates_CGND-HRA-01485.sorted.bam	0	520	0	139	0	0	0	112	0	0	0	63.9	14.28	NEUHM340FBZ	Frontal Cortex	ALS-TDP	5.4
uniq_marked_duplicates_CGND-HRA-01487.sorted.bam	0	14	0	20	0	0	0	20	0	0	0	2.52	2.48	NEUGD887RT1	Medial Motor Cortex	ALS-SOD1	3.8
uniq_marked_duplicates_CGND-HRA-01488.sorted.bam	0	13	0	36	0	0	0	25	0	0	0	3.16	4.66	NEUGD887RT1	Lateral Motor Cortex	ALS-SOD1	3.9
uniq_marked_duplicates_CGND-HRA-01489.sorted.bam	0	0	NA	0	0	0	0	0	NA	0	NA	0.04	0.13	NEUGD887RT1	Cervical Spinal Cord	ALS-SOD1	7.9
uniq_marked_duplicates_CGND-HRA-01490.sorted.bam	0	6	0	2	0	0	0	0	NA	0	NA	0.92	0.2	NEUGD887RT1	Lumbar Spinal Cord	ALS-SOD1	7.1
uniq_marked_duplicates_CGND-HRA-01491.sorted.bam	0	58	0	81	0	0	0	53	0	0	0	12.9	14.77	NEUGD887RT1	Frontal Cortex	ALS-SOD1	4.5
uniq_marked_duplicates_CGND-HRA-01493.sorted.bam	2	348	0.57142	88	0	0	0	57	0	0	0	84.1	19.68	NEUXZ213MVF	Medial Motor Cortex	ALS-TDP	5.6
uniq_marked_duplicates_CGND-HRA-01494.sorted.bam	1	563	0.1773	170	0	0	0	113	0	0	0	97.45	25.62	NEUXZ213MVF	Lateral Motor Cortex	ALS-TDP	6.7
uniq_marked_duplicates_CGND-HRA-01495.sorted.bam	1	16	5.88235	1	0	0	0	2	0	0	0	1.75	0.49	NEUXZ213MVF	Cervical Spinal Cord	ALS-TDP	6.6
uniq_marked_duplicates_CGND-HRA-01496.sorted.bam	0	31	0	2	0	0	0	8	0	0	0	2.68	0.45	NEUXZ213MVF	Lumbar Spinal Cord	ALS-TDP	7.6
uniq_marked_duplicates_CGND-HRA-01497.sorted.bam	16	506	3.06513	172	0	0	0	124	0	0	0	51.6	14.34	NEUXZ213MVF	Frontal Cortex	ALS-TDP	4.8
uniq_marked_duplicates_CGND-HRA-01499.sorted.bam	0	817	0	202	0	0	0	139	0	0	0	114.13	21.16	NEUFV843EVC	Medial Motor Cortex	ALS-TDP	6.5
uniq_marked_duplicates_CGND-HRA-01500.sorted.bam	0	497	0	117	0	0	0	64	0	0	0	65.91	12.07	NEUFV843EVC	Lateral Motor Cortex	ALS-TDP	5.6
uniq_marked_duplicates_CGND-HRA-01501.sorted.bam	16	35	31.3725	3	0	0	0	2	0	0	0	4.25	0.35	NEUFV843EVC	Cervical Spinal Cord	ALS-TDP	6.5
uniq_marked_duplicates_CGND-HRA-01502.sorted.bam	9	39	18.75	2	0	0	0	3	0	0	0	3.23	0.24	NEUFV843EVC	Lumbar Spinal Cord	ALS-TDP	8.7
uniq_marked_duplicates_CGND-HRA-01503.sorted.bam	0	808	0	160	0	0	0	112	0	0	0	116.48	20.42	NEUFV843EVC	Frontal Cortex	ALS-TDP	6.9
uniq_marked_duplicates_CGND-HRA-01505.sorted.bam	0	182	0	93	0	0	0	72	0	0	0	33.64	17.65	NEURJ886YZU	Medial Motor Cortex	ALS-TDP	5.2
uniq_marked_duplicates_CGND-HRA-01506.sorted.bam	0	152	0	77	0	0	0	47	0	0	0	37.8	17.57	NEURJ886YZU	Lateral Motor Cortex	ALS-TDP	4.4
uniq_marked_duplicates_CGND-HRA-01507.sorted.bam	2	0	NA	1	0	0	0	3	0	0	0	0.14	0.21	NEURJ886YZU	Cervical Spinal Cord	ALS-TDP	7.1
uniq_marked_duplicates_CGND-HRA-01508.sorted.bam	2	10	16.6667	2	0	0	0	2	0	0	0	0.49	0.16	NEURJ886YZU	Lumbar Spinal Cord	ALS-TDP	7
uniq_marked_duplicates_CGND-HRA-01509.sorted.bam	0	311	0	130	0	0	0	112	0	0	0	51.8	21.56	NEURJ886YZU	Frontal Cortex	ALS-TDP	4.5
uniq_marked_duplicates_CGND-HRA-01511.sorted.bam	0	146	0	39	0	0	0	24	0	0	0	23.04	5.27	NEUTD254HL0	Medial Motor Cortex	ALS-TDP	6.1
uniq_marked_duplicates_CGND-HRA-01512.sorted.bam	0	218	0	74	0	0	0	45	0	0	0	40.82	13.56	NEUTD254HL0	Lateral Motor Cortex	ALS-TDP	5.5
uniq_marked_duplicates_CGND-HRA-01513.sorted.bam	0	3	0	0	0	0	0	0	NA	0	NA	0.66	0.25	NEUTD254HL0	Cervical Spinal Cord	ALS-TDP	7.4
uniq_marked_duplicates_CGND-HRA-01514.sorted.bam	0	3	0	3	0	0	0	0	NA	0	NA	0.7	0.23	NEUTD254HL0	Lumbar Spinal Cord	ALS-TDP	7
uniq_marked_duplicates_CGND-HRA-01515.sorted.bam	0	611	0	169	0	0	0	136	0	0	0	61.34	13.96	NEUTD254HL0	Frontal Cortex	ALS-TDP	6.3
uniq_marked_duplicates_CGND-HRA-01516.sorted.bam	0	615	0	31	0	0	0	22	0	0	0	44.95	2.09	NEUTD254HL0	Cerebellum	ALS-TDP	7.3
uniq_marked_duplicates_CGND-HRA-01517.sorted.bam	0	280	0	54	0	0	0	32	0	0	0	42.53	7.12	NEUXN530DK8	Medial Motor Cortex	ALS-TDP	6.8
uniq_marked_duplicates_CGND-HRA-01518.sorted.bam	1	669	0.14925	96	0	0	0	86	0	0	0	95.39	14.42	NEUXN530DK8	Lateral Motor Cortex	ALS-TDP	6.5
uniq_marked_duplicates_CGND-HRA-01519.sorted.bam	0	23	0	3	0	0	0	1	0	0	0	2.07	0.39	NEUXN530DK8	Cervical Spinal Cord	ALS-TDP	7.6
uniq_marked_duplicates_CGND-HRA-01520.sorted.bam	0	91	0	18	0	0	0	5	0	0	0	7.36	0.99	NEUXN530DK8	Lumbar Spinal Cord	ALS-TDP	8
uniq_marked_duplicates_CGND-HRA-01521.sorted.bam	1	885	0.11286	288	0	0	0	205	0	0	0	67.68	17.09	NEUXN530DK8	Frontal Cortex	ALS-TDP	6.6
uniq_marked_duplicates_CGND-HRA-01524.sorted.bam	0	646	0	196	0	0	0	111	0	0	0	88.49	22.41	NEUPM864FBE	Lateral Motor Cortex	ALS-TDP	7.1
uniq_marked_duplicates_CGND-HRA-01525.sorted.bam	0	172	0	19	0	0	0	13	0	0	0	15.16	1.08	NEUPM864FBE	Lumbar Spinal Cord	ALS-TDP	8.1
uniq_marked_duplicates_CGND-HRA-01526.sorted.bam	0	27	0	3	0	0	0	0	NA	0	NA	1.88	0.22	NEUPM864FBE	Cervical Spinal Cord	ALS-TDP	7.5
uniq_marked_duplicates_CGND-HRA-01527.sorted.bam	0	646	0	174	0	0	0	105	0	0	0	99.64	21.62	NEUKV592NUT	Medial Motor Cortex	ALS-SOD1	7.5
uniq_marked_duplicates_CGND-HRA-01528.sorted.bam	0	599	0	140	0	0	0	103	0	0	0	88.91	17.28	NEUKV592NUT	Lateral Motor Cortex	ALS-SOD1	6.5
uniq_marked_duplicates_CGND-HRA-01529.sorted.bam	0	18	0	5	0	0	0	3	0	0	0	1.48	0.31	NEUKV592NUT	Lumbar Spinal Cord	ALS-SOD1	7.5
uniq_marked_duplicates_CGND-HRA-01530.sorted.bam	0	141	0	9	0	0	0	15	0	0	0	11.77	0.85	NEUKV592NUT	Cervical Spinal Cord	ALS-SOD1	8
uniq_marked_duplicates_CGND-HRA-01531.sorted.bam	0	874	0	199	0	0	0	152	0	0	0	106.45	18.07	NEUWG326WUJ	Medial Motor Cortex	ALS-TDP	7.4
uniq_marked_duplicates_CGND-HRA-01532.sorted.bam	0	738	0	165	0	0	0	81	0	0	0	90.77	15.66	NEUWG326WUJ	Lateral Motor Cortex	ALS-TDP	7.4
uniq_marked_duplicates_CGND-HRA-01533.sorted.bam	0	3	0	1	0	0	0	2	0	0	0	0.16	0.18	NEUWG326WUJ	Lumbar Spinal Cord	ALS-TDP	8.2
uniq_marked_duplicates_CGND-HRA-01534.sorted.bam	0	51	0	3	0	0	0	1	0	0	0	6.33	0.35	NEUWG326WUJ	Cervical Spinal Cord	ALS-TDP	7.6
uniq_marked_duplicates_CGND-HRA-01535.sorted.bam	0	418	0	90	0	0	0	51	0	0	0	63.23	11.74	NEUKZ727YY5	Medial Motor Cortex	ALS-TDP	6
uniq_marked_duplicates_CGND-HRA-01536.sorted.bam	0	604	0	167	0	0	0	120	0	0	0	87.25	23.64	NEUKZ727YY5	Lateral Motor Cortex	ALS-TDP	5.5
uniq_marked_duplicates_CGND-HRA-01537.sorted.bam	6	315	1.86915	31	0	0	0	18	0	0	0	30.67	2.26	NEUKZ727YY5	Lumbar Spinal Cord	ALS-TDP	6.5
uniq_marked_duplicates_CGND-HRA-01538.sorted.bam	0	54	0	8	0	0	0	5	0	0	0	6.07	0.5	NEUKZ727YY5	Cervical Spinal Cord	ALS-TDP	6
uniq_marked_duplicates_CGND-HRA-01539.sorted.bam	0	608	0	175	0	0	0	144	0	0	0	90.08	23.19	NEULP959LBP	Medial Motor Cortex	ALS-TDP	6.3
uniq_marked_duplicates_CGND-HRA-01540.sorted.bam	0	773	0	222	0	0	0	139	0	0	0	90.72	22.36	NEULP959LBP	Lateral Motor Cortex	ALS-TDP	6.1
uniq_marked_duplicates_CGND-HRA-01541.sorted.bam	0	0	NA	2	0	0	0	3	0	0	0	0.18	0.17	NEULP959LBP	Cervical Spinal Cord	ALS-TDP	7.2
uniq_marked_duplicates_CGND-HRA-01542.sorted.bam	0	61	0	6	0	0	0	4	0	0	0	3.97	0.31	NEULP959LBP	Lumbar Spinal Cord	ALS-TDP	6.2
uniq_marked_duplicates_CGND-HRA-01543.sorted.bam	0	561	0	195	0	0	0	126	0	0	0	57.43	13.78	NEULP959LBP	Frontal Cortex	ALS-TDP	5.9
uniq_marked_duplicates_CGND-HRA-01544.sorted.bam	0	81	0	8	0	0	0	4	0	0	0	12.51	1.3	NEULP959LBP	Cerebellum	ALS-TDP	6
uniq_marked_duplicates_CGND-HRA-01546.sorted.bam	0	209	0	117	0	0	0	97	0	0	0	24.96	13.34	NEULT268RM4	Lateral Motor Cortex	ALS/FTLD	5.3
uniq_marked_duplicates_CGND-HRA-01547.sorted.bam	0	7	0	0	0	0	0	2	0	0	0	0.5	0.24	NEULT268RM4	Cervical Spinal Cord	ALS/FTLD	6.9
uniq_marked_duplicates_CGND-HRA-01548.sorted.bam	0	68	0	6	0	1	0	6	0	14.2857	0	7.01	0.53	NEULT268RM4	Lumbar Spinal Cord	ALS/FTLD	7.5
uniq_marked_duplicates_CGND-HRA-01549.sorted.bam	3	137	2.14285	86	0	0	0	54	0	0	0	33.12	19.99	NEULT268RM4	Frontal Cortex	ALS/FTLD	4.7
uniq_marked_duplicates_CGND-HRA-01551.sorted.bam	4	1023	0.38948	224	1	1	0	148	0.67114	0.67114	0	96.59	18.55	NEUZX847VWV-NEUWR459TCY	Medial Motor Cortex	ALS/FTLD	6.5
uniq_marked_duplicates_CGND-HRA-01552.sorted.bam	3	592	0.5042	208	0	0	0	129	0	0	0	67.38	18.36	NEUZX847VWV-NEUWR459TCY	Lateral Motor Cortex	ALS/FTLD	6.9
uniq_marked_duplicates_CGND-HRA-01553.sorted.bam	4	8	33.3333	7	0	0	0	1	0	0	0	0.45	0.21	NEUZX847VWV-NEUWR459TCY	Cervical Spinal Cord	ALS/FTLD	6.7
uniq_marked_duplicates_CGND-HRA-01554.sorted.bam	0	3	0	8	0	0	0	6	0	0	0	0.12	0.23	NEUZX847VWV-NEUWR459TCY	Lumbar Spinal Cord	ALS/FTLD	6.9
uniq_marked_duplicates_CGND-HRA-01555.sorted.bam	0	572	0	133	0	0	1	104	0	0	0.95238	96.61	20.51	NEUZX847VWV-NEUWR459TCY	Frontal Cortex	ALS/FTLD	6.7
uniq_marked_duplicates_CGND-HRA-01556.sorted.bam	0	264	0	28	0	0	0	19	0	0	0	98.1	8.95	NEUZX847VWV-NEUWR459TCY	Cerebellum	ALS/FTLD	5.9
uniq_marked_duplicates_CGND-HRA-01557.sorted.bam	24	852	2.73972	222	0	0	0	132	0	0	0	39.74	7.53	NEUHM399CBL	Other Motor Cortex	ALS-TDP	7.3
uniq_marked_duplicates_CGND-HRA-01558.sorted.bam	1	7	12.5	5	0	0	0	3	0	0	0	0.28	0.22	NEUHM399CBL	Cervical Spinal Cord	ALS-TDP	7
uniq_marked_duplicates_CGND-HRA-01559.sorted.bam	0	11	0	8	0	0	0	1	0	0	0	0.56	0.21	NEUHM399CBL	Lumbar Spinal Cord	ALS-TDP	7.6
uniq_marked_duplicates_CGND-HRA-01560.sorted.bam	0	909	0	212	0	0	0	149	0	0	0	116.19	22.84	NEUHM399CBL	Frontal Cortex	ALS-TDP	7
uniq_marked_duplicates_CGND-HRA-01561.sorted.bam	0	352	0	53	0	0	0	35	0	0	0	69.66	7.83	NEUHM399CBL	Cerebellum	ALS-TDP	6.4
uniq_marked_duplicates_CGND-HRA-01562.sorted.bam	0	641	0	131	0	0	0	79	0	0	0	112.12	17.55	NEURN516YR8	Medial Motor Cortex	ALS-TDP	7
uniq_marked_duplicates_CGND-HRA-01563.sorted.bam	0	600	0	117	0	0	0	76	0	0	0	101.75	15.79	NEURN516YR8	Lateral Motor Cortex	ALS-TDP	6.7
uniq_marked_duplicates_CGND-HRA-01564.sorted.bam	0	2	0	3	0	0	0	3	0	0	0	0.14	0.21	NEURN516YR8	Cervical Spinal Cord	ALS-TDP	7.4
uniq_marked_duplicates_CGND-HRA-01565.sorted.bam	0	56	0	15	0	0	0	14	0	0	0	2.87	0.59	NEURN516YR8	Lumbar Spinal Cord	ALS-TDP	7.2
uniq_marked_duplicates_CGND-HRA-01566.sorted.bam	0	638	0	136	0	0	0	105	0	0	0	103.13	19.33	NEURN516YR8	Frontal Cortex	ALS-TDP	6.5
uniq_marked_duplicates_CGND-HRA-01568.sorted.bam	0	919	0	228	0	0	0	140	0	0	0	86.98	16.53	NEUKJ257ZPG	Medial Motor Cortex	ALS-TDP	6.7
uniq_marked_duplicates_CGND-HRA-01569.sorted.bam	0	951	0	216	0	0	0	162	0	0	0	101.98	18.68	NEUKJ257ZPG	Lateral Motor Cortex	ALS-TDP	6.8
uniq_marked_duplicates_CGND-HRA-01570.sorted.bam	1	3	25	4	0	0	0	0	NA	0	NA	0.14	0.08	NEUKJ257ZPG	Cervical Spinal Cord	ALS-TDP	7.8
uniq_marked_duplicates_CGND-HRA-01571.sorted.bam	2	81	2.40963	6	0	0	0	9	0	0	0	4.22	0.44	NEUKJ257ZPG	Lumbar Spinal Cord	ALS-TDP	7.7
uniq_marked_duplicates_CGND-HRA-01572.sorted.bam	0	732	0	153	0	0	0	100	0	0	0	111.14	21.59	NEUKJ257ZPG	Frontal Cortex	ALS-TDP	6.5
uniq_marked_duplicates_CGND-HRA-01573.sorted.bam	0	355	0	11	0	0	0	18	0	0	0	41.77	2.09	NEUKJ257ZPG	Cerebellum	ALS-TDP	6.9
uniq_marked_duplicates_CGND-HRA-01574.sorted.bam	1	377	0.26455	92	1	1	2	82	1.20481	1.20481	2.38095	35.19	8.31	NEUKG838WER	Medial Motor Cortex	ALS-TDP	5.5
uniq_marked_duplicates_CGND-HRA-01575.sorted.bam	4	500	0.79365	164	0	0	0	137	0	0	0	47.18	11.72	NEUKG838WER	Lateral Motor Cortex	ALS-TDP	6.2
uniq_marked_duplicates_CGND-HRA-01576.sorted.bam	0	9	0	6	0	0	0	2	0	0	0	0.35	0.2	NEUKG838WER	Cervical Spinal Cord	ALS-TDP	7.6
uniq_marked_duplicates_CGND-HRA-01578.sorted.bam	4	420	0.94339	109	0	0	3	81	0	0	3.57142	70.81	17.89	NEUKG838WER	Frontal Cortex	ALS-TDP	5.8
uniq_marked_duplicates_CGND-HRA-01579.sorted.bam	0	512	0	66	0	0	0	44	0	0	0	73.88	6.28	NEUKG838WER	Cerebellum	ALS-TDP	6.5
uniq_marked_duplicates_CGND-HRA-01580.sorted.bam	1	750	0.13315	168	0	0	0	121	0	0	0	66.76	11.35	NEUGL022MN2	Medial Motor Cortex	ALS-TDP	6.5
uniq_marked_duplicates_CGND-HRA-01581.sorted.bam	0	253	0	36	0	0	0	41	0	0	0	35.18	6.86	NEUGL022MN2	Lateral Motor Cortex	ALS-TDP	5
uniq_marked_duplicates_CGND-HRA-01582.sorted.bam	0	0	NA	1	0	0	0	1	0	0	0	0.1	0.06	NEUGL022MN2	Cervical Spinal Cord	ALS-TDP	6.8
uniq_marked_duplicates_CGND-HRA-01584.sorted.bam	0	809	0	176	0	0	0	113	0	0	0	124.38	23.55	NEUGL022MN2	Frontal Cortex	ALS-TDP	7.3
uniq_marked_duplicates_CGND-HRA-01585.sorted.bam	0	565	0	38	0	0	0	33	0	0	0	93.48	4.69	NEUGL022MN2	Cerebellum	ALS-TDP	6.6
uniq_marked_duplicates_CGND-HRA-01587.sorted.bam	1	448	0.22271	225	0	0	0	139	0	0	0	46.48	18.74	NEUTC651YRK	Lateral Motor Cortex	ALS-TDP	6.2
uniq_marked_duplicates_CGND-HRA-01588.sorted.bam	0	2	0	5	0	0	0	1	0	0	0	0.08	0.1	NEUTC651YRK	Cervical Spinal Cord	ALS-TDP	8.1
uniq_marked_duplicates_CGND-HRA-01590.sorted.bam	0	132	0	77	0	0	0	62	0	0	0	24.37	12.58	NEUTC651YRK	Frontal Cortex	ALS-TDP	3.4
uniq_marked_duplicates_CGND-HRA-01592.sorted.bam	2	865	0.23068	207	0	0	1	126	0	0	0.7874	118.16	21.79	NEUZK363UAQ	Medial Motor Cortex	ALS/FTLD	6.9
uniq_marked_duplicates_CGND-HRA-01593.sorted.bam	2	390	0.5102	91	0	0	3	62	0	0	4.61538	103.98	23.57	NEUZK363UAQ	Lateral Motor Cortex	ALS/FTLD	6.1
uniq_marked_duplicates_CGND-HRA-01594.sorted.bam	3	0	NA	3	0	0	0	1	0	0	0	0.2	0.25	NEUZK363UAQ	Cervical Spinal Cord	ALS/FTLD	7.2
uniq_marked_duplicates_CGND-HRA-01596.sorted.bam	3	389	0.7653	114	0	0	0	79	0	0	0	60.89	15.9	NEUZK363UAQ	Frontal Cortex	ALS/FTLD	6.9
uniq_marked_duplicates_CGND-HRA-01604.sorted.bam	0	349	0	87	0	0	0	45	0	0	0	100.76	16.95	PF-UCL-12	Cerebellum	ALS-TDP	6.9
uniq_marked_duplicates_CGND-HRA-01605.sorted.bam	1	58	1.69491	12	0	0	0	5	0	0	0	5.94	0.61	PF-UCL-12	Cervical Spinal Cord	ALS-TDP	7.2
uniq_marked_duplicates_CGND-HRA-01606.sorted.bam	0	571	0	30	0	0	0	23	0	0	0	93.71	5.41	NEUBE992ZD1	Cerebellum	ALS-TDP	7.1
uniq_marked_duplicates_CGND-HRA-01607.sorted.bam	0	247	0	74	0	0	0	57	0	0	0	39.8	12.04	NEUBE992ZD1	Frontal Cortex	ALS-TDP	4.7
uniq_marked_duplicates_CGND-HRA-01608.sorted.bam	11	815	1.33171	157	0	0	0	103	0	0	0	91.01	12.66	NEUBE992ZD1	Medial Motor Cortex	ALS-TDP	6.3
uniq_marked_duplicates_CGND-HRA-01609.sorted.bam	5	623	0.79617	153	2	2	0	98	2	2	0	63.84	11.63	NEUBE992ZD1	Lateral Motor Cortex	ALS-TDP	4.7
uniq_marked_duplicates_CGND-HRA-01610.sorted.bam	14	333	4.03458	22	0	0	0	15	0	0	0	19.65	1.03	NEUBE992ZD1	Cervical Spinal Cord	ALS-TDP	6.5
uniq_marked_duplicates_CGND-HRA-01611.sorted.bam	16	360	4.25531	16	0	0	0	14	0	0	0	20.9	0.91	NEUBE992ZD1	Lumbar Spinal Cord	ALS-TDP	6.9
uniq_marked_duplicates_CGND-HRA-01612.sorted.bam	0	571	0	225	0	0	0	170	0	0	0	82.12	23.06	NEUWX051HMF	Occipital Cortex	ALS/FTLD	6.6
uniq_marked_duplicates_CGND-HRA-01613.sorted.bam	0	465	0	31	0	0	0	28	0	0	0	104.37	8.39	NEUPM864FBE	Cerebellum	ALS-TDP	7.8
uniq_marked_duplicates_CGND-HRA-01614.sorted.bam	0	325	0	132	0	0	0	93	0	0	0	46.76	17.79	NEUPM864FBE	Frontal Cortex	ALS-TDP	6.2
uniq_marked_duplicates_CGND-HRA-01615.sorted.bam	0	816	0	322	0	0	0	225	0	0	0	62.47	22.28	NEUPM864FBE	Temporal Cortex	ALS-TDP	7.1
uniq_marked_duplicates_CGND-HRA-01616.sorted.bam	0	1113	0	96	0	0	0	51	0	0	0	71.93	4.51	NEUKV592NUT	Cerebellum	ALS-SOD1	7.7
uniq_marked_duplicates_CGND-HRA-01619.sorted.bam	0	634	0	67	0	0	0	40	0	0	0	50.94	4.57	NEUWG326WUJ	Cerebellum	ALS-TDP	7.5
uniq_marked_duplicates_CGND-HRA-01620.sorted.bam	0	883	0	257	0	0	0	182	0	0	0	80.89	20.28	NEUWG326WUJ	Frontal Cortex	ALS-TDP	7.2
uniq_marked_duplicates_CGND-HRA-01621.sorted.bam	0	687	0	258	0	0	0	157	0	0	0	54.21	14.36	NEUWG326WUJ	Temporal Cortex	ALS-TDP	6.7
uniq_marked_duplicates_CGND-HRA-01622.sorted.bam	0	509	0	75	0	0	0	33	0	0	0	129.01	10.15	NEUKZ727YY5	Cerebellum	ALS-TDP	6.6
uniq_marked_duplicates_CGND-HRA-01623.sorted.bam	0	775	0	252	0	0	0	204	0	0	0	79.76	24.07	NEUKZ727YY5	Frontal Cortex	ALS-TDP	7.6
uniq_marked_duplicates_CGND-HRA-01624.sorted.bam	0	121	0	44	0	0	0	37	0	0	0	25.62	8.38	NEUKZ727YY5	Temporal Cortex	ALS-TDP	6
uniq_marked_duplicates_CGND-HRA-01625.sorted.bam	0	964	0	65	0	0	0	39	0	0	0	57.27	2.87	NEULA285XJ0	Cerebellum	ALS-TDP	8
uniq_marked_duplicates_CGND-HRA-01626.sorted.bam	2	568	0.35087	283	2	2	0	200	0.99009	0.99009	0	77.04	29.07	NEULA285XJ0	Frontal Cortex	ALS-TDP	7.4
uniq_marked_duplicates_CGND-HRA-01627.sorted.bam	7	627	1.1041	322	1	1	0	175	0.56818	0.56818	0	75.56	30.3	NEULA285XJ0	Temporal Cortex	ALS-TDP	7.1
uniq_marked_duplicates_CGND-HRA-01628.sorted.bam	0	709	0	220	0	0	0	143	0	0	0	79.75	17.95	NEULA285XJ0	Lateral Motor Cortex	ALS-TDP	6.6
uniq_marked_duplicates_CGND-HRA-01629.sorted.bam	0	857	0	255	0	0	0	142	0	0	0	81.68	18.1	NEULA285XJ0	Medial Motor Cortex	ALS-TDP	7.2
uniq_marked_duplicates_CGND-HRA-01630.sorted.bam	10	280	3.44827	14	0	0	0	12	0	0	0	23.39	1.2	NEULA285XJ0	Lumbar Spinal Cord	ALS-TDP	7.2
uniq_marked_duplicates_CGND-HRA-01631.sorted.bam	0	2	0	3	0	0	0	4	0	0	0	0.12	0.3	NEULA285XJ0	Cervical Spinal Cord	ALS-TDP	7.6
uniq_marked_duplicates_CGND-HRA-01632.sorted.bam	0	633	0	62	0	0	0	24	0	0	0	98.84	5.57	NEUEE362LGE	Cerebellum	ALS-TDP	7.3
uniq_marked_duplicates_CGND-HRA-01633.sorted.bam	0	603	0	242	0	0	0	148	0	0	0	77.33	21.28	NEUEE362LGE	Frontal Cortex	ALS-TDP	7
uniq_marked_duplicates_CGND-HRA-01635.sorted.bam	0	469	0	138	0	0	0	80	0	0	0	59.16	12.96	NEUEE362LGE	Lateral Motor Cortex	ALS-TDP	7.4
uniq_marked_duplicates_CGND-HRA-01636.sorted.bam	10	733	1.34589	155	0	0	0	120	0	0	0	100.59	17.02	NEUEE362LGE	Medial Motor Cortex	ALS-TDP	6.8
uniq_marked_duplicates_CGND-HRA-01637.sorted.bam	5	214	2.2831	19	0	0	0	15	0	0	0	14.81	1.3	NEUEE362LGE	Lumbar Spinal Cord	ALS-TDP	8
uniq_marked_duplicates_CGND-HRA-01638.sorted.bam	0	33	0	5	0	0	0	3	0	0	0	2.91	0.41	NEUEE362LGE	Cervical Spinal Cord	ALS-TDP	7.9
uniq_marked_duplicates_CGND-HRA-01639.sorted.bam	10	808	1.22249	177	0	0	0	136	0	0	0	105.6	17.16	NEUUY552RBK	Medial Motor Cortex	ALS/FTLD	7.2
uniq_marked_duplicates_CGND-HRA-01640.sorted.bam	11	547	1.97132	177	2	2	0	94	2.08333	2.08333	0	71.81	17.17	NEUUY552RBK	Lateral Motor Cortex	ALS/FTLD	6.7
uniq_marked_duplicates_CGND-HRA-01641.sorted.bam	2	156	1.26582	15	0	0	0	12	0	0	0	10.47	1.18	NEUUY552RBK	Cervical Spinal Cord	ALS/FTLD	7.4
uniq_marked_duplicates_CGND-HRA-01642.sorted.bam	39	206	15.9184	13	0	0	0	10	0	0	0	9.77	0.59	NEUUY552RBK	Lumbar Spinal Cord	ALS/FTLD	7.1
uniq_marked_duplicates_CGND-HRA-01643.sorted.bam	4	724	0.54945	227	0	0	0	158	0	0	0	88.66	25.62	NEUUY552RBK	Frontal Cortex	ALS/FTLD	7.3
uniq_marked_duplicates_CGND-HRA-01646.sorted.bam	15	478	3.04259	146	1	1	1	78	1.26582	1.26582	1.26582	43	9.39	NEUDT709YHN	Lateral Motor Cortex	ALS-TDP	7
uniq_marked_duplicates_CGND-HRA-01647.sorted.bam	7	9	43.75	5	0	0	0	3	0	0	0	0.56	0.15	NEUDT709YHN	Cervical Spinal Cord	ALS-TDP	7.8
uniq_marked_duplicates_CGND-HRA-01648.sorted.bam	5	26	16.129	8	0	0	0	1	0	0	0	1.22	0.19	NEUDT709YHN	Lumbar Spinal Cord	ALS-TDP	7.7
uniq_marked_duplicates_CGND-HRA-01649.sorted.bam	0	815	0	220	0	0	0	141	0	0	0	84.02	20.07	NEUDT709YHN	Frontal Cortex	ALS-TDP	7.5
uniq_marked_duplicates_CGND-HRA-01650.sorted.bam	0	1024	0	71	0	0	0	29	0	0	0	139.49	6.7	NEUDT709YHN	Cerebellum	ALS-TDP	7.2
uniq_marked_duplicates_CGND-HRA-01657.sorted.bam	0	794	0	63	0	0	0	44	0	0	0	91.72	4.59	NEUXD265LJ8	Cerebellum	ALS/FTLD	7.5
uniq_marked_duplicates_CGND-HRA-01658.sorted.bam	0	509	0	138	0	0	0	91	0	0	0	70.84	15.27	NEUXD265LJ8	Medial Motor Cortex	ALS/FTLD	6.3
uniq_marked_duplicates_CGND-HRA-01659.sorted.bam	0	536	0	176	0	0	0	114	0	0	0	72.6	20.29	NEUXD265LJ8	Lateral Motor Cortex	ALS/FTLD	6.5
uniq_marked_duplicates_CGND-HRA-01660.sorted.bam	1	30	3.2258	7	0	0	0	3	0	0	0	0.97	0.26	NEUXD265LJ8	Cervical Spinal Cord	ALS/FTLD	7.5
uniq_marked_duplicates_CGND-HRA-01661.sorted.bam	1	14	6.66666	3	0	0	0	6	0	0	0	0.59	0.19	NEUXD265LJ8	Lumbar Spinal Cord	ALS/FTLD	7.6
uniq_marked_duplicates_CGND-HRA-01662.sorted.bam	0	507	0	157	0	0	0	92	0	0	0	56.35	14.98	NEUXD265LJ8	Frontal Cortex	ALS/FTLD	6.2
uniq_marked_duplicates_CGND-HRA-01663.sorted.bam	0	602	0	191	0	0	0	132	0	0	0	31.99	10.37	18-228-63	Frontal Cortex	ALS-TDP	7.3
uniq_marked_duplicates_CGND-HRA-01664.sorted.bam	0	414	0	97	0	0	0	57	0	0	0	50.35	9.97	18-228-63	Other Motor Cortex	ALS-TDP	6.3
uniq_marked_duplicates_CGND-HRA-01665.sorted.bam	0	27	0	3	0	0	0	0	NA	0	NA	1.18	0.18	18-228-63	Cervical Spinal Cord	ALS-TDP	6.2
uniq_marked_duplicates_CGND-HRA-01666.sorted.bam	3	37	7.5	8	0	0	0	1	0	0	0	1.87	0.27	18-228-63	Lumbar Spinal Cord	ALS-TDP	6.6
uniq_marked_duplicates_CGND-HRA-01667.sorted.bam	0	528	0	144	0	0	0	84	0	0	0	56.09	14.93	18-228-63	Hippocampus	ALS-TDP	6.6
uniq_marked_duplicates_CGND-HRA-01668.sorted.bam	0	708	0	158	0	0	0	104	0	0	0	32.31	8.43	18-227-15	Frontal Cortex	ALS-TDP	7.9
uniq_marked_duplicates_CGND-HRA-01669.sorted.bam	1	749	0.13333	155	0	0	0	101	0	0	0	40.64	7.77	18-227-15	Other Motor Cortex	ALS-TDP	7.5
uniq_marked_duplicates_CGND-HRA-01670.sorted.bam	9	85	9.57446	6	0	0	0	3	0	0	0	3.25	0.17	18-227-15	Cervical Spinal Cord	ALS-TDP	8.1
uniq_marked_duplicates_CGND-HRA-01671.sorted.bam	11	112	8.94308	12	0	0	0	6	0	0	0	4.8	0.33	18-227-15	Lumbar Spinal Cord	ALS-TDP	7.6
uniq_marked_duplicates_CGND-HRA-01672.sorted.bam	0	894	0	159	0	0	0	94	0	0	0	34.51	6.67	18-227-15	Hippocampus	ALS-TDP	7.7
uniq_marked_duplicates_CGND-HRA-01673.sorted.bam	0	350	0	64	0	0	0	52	0	0	0	29.26	7.1	16-223-17	Frontal Cortex	ALS-TDP	7.1
uniq_marked_duplicates_CGND-HRA-01674.sorted.bam	0	564	0	135	0	0	0	91	0	0	0	48.41	12.56	16-223-17	Other Motor Cortex	ALS-TDP	7.7
uniq_marked_duplicates_CGND-HRA-01675.sorted.bam	0	37	0	6	0	0	0	2	0	0	0	1.82	0.21	16-223-17	Cervical Spinal Cord	ALS-TDP	5.7
uniq_marked_duplicates_CGND-HRA-01676.sorted.bam	3	26	10.3448	2	0	0	0	4	0	0	0	1.1	0.2	16-223-17	Lumbar Spinal Cord	ALS-TDP	3.9
uniq_marked_duplicates_CGND-HRA-01678.sorted.bam	0	713	0	167	0	0	0	90	0	0	0	40.29	7.89	15-217-60	Frontal Cortex	ALS/FTLD	7.1
uniq_marked_duplicates_CGND-HRA-01679.sorted.bam	0	733	0	116	0	0	0	76	0	0	0	44.04	6.7	15-217-60	Other Motor Cortex	ALS/FTLD	6.5
uniq_marked_duplicates_CGND-HRA-01680.sorted.bam	14	159	8.09248	7	0	0	0	9	0	0	0	6.48	0.32	15-217-60	Cervical Spinal Cord	ALS/FTLD	7.5
uniq_marked_duplicates_CGND-HRA-01681.sorted.bam	14	181	7.17948	5	0	0	0	5	0	0	0	8.58	0.34	15-217-60	Lumbar Spinal Cord	ALS/FTLD	6.5
uniq_marked_duplicates_CGND-HRA-01682.sorted.bam	1	479	0.20833	100	0	0	0	58	0	0	0	22.27	4.84	15-217-60	Hippocampus	ALS/FTLD	6.6
uniq_marked_duplicates_CGND-HRA-01683.sorted.bam	8	28	22.2222	2	0	0	0	3	0	0	0	2.8	0.36	15-215-48	Cervical Spinal Cord	ALS-TDP	5.4
uniq_marked_duplicates_CGND-HRA-01684.sorted.bam	14	45	23.7288	9	0	0	0	9	0	0	0	2	0.25	15-215-48	Lumbar Spinal Cord	ALS-TDP	5.8
uniq_marked_duplicates_CGND-HRA-01685.sorted.bam	0	652	0	129	0	0	0	74	0	0	0	44.81	8.45	15-211-72	Frontal Cortex	ALS-TDP	6.7
uniq_marked_duplicates_CGND-HRA-01686.sorted.bam	0	588	0	114	0	0	0	63	0	0	0	45.55	8.04	15-211-72	Other Motor Cortex	ALS-TDP	5.9
uniq_marked_duplicates_CGND-HRA-01687.sorted.bam	0	97	0	6	0	0	0	5	0	0	0	6.9	0.49	15-211-72	Cervical Spinal Cord	ALS-TDP	6.6
uniq_marked_duplicates_CGND-HRA-01688.sorted.bam	0	187	0	12	0	0	0	8	0	0	0	13.07	0.84	15-211-72	Lumbar Spinal Cord	ALS-TDP	7.3
uniq_marked_duplicates_CGND-HRA-01689.sorted.bam	1	673	0.14836	236	0	0	0	135	0	0	0	35.83	14.18	15-207-34	Frontal Cortex	ALS/FTLD	7.6
uniq_marked_duplicates_CGND-HRA-01690.sorted.bam	2	805	0.24783	140	0	0	0	68	0	0	0	36.71	6.16	15-207-34	Other Motor Cortex	ALS/FTLD	7.4
uniq_marked_duplicates_CGND-HRA-01691.sorted.bam	18	90	16.6667	10	0	0	0	6	0	0	0	4.77	0.3	15-207-34	Cervical Spinal Cord	ALS/FTLD	7.5
uniq_marked_duplicates_CGND-HRA-01692.sorted.bam	11	127	7.97101	3	0	0	0	5	0	0	0	7.76	0.47	15-207-34	Lumbar Spinal Cord	ALS/FTLD	7.6
uniq_marked_duplicates_CGND-HRA-01693.sorted.bam	7	469	1.47058	116	1	1	0	59	1.66666	1.66666	0	30.07	7.77	15-207-34	Hippocampus	ALS/FTLD	7.9
uniq_marked_duplicates_CGND-HRA-01694.sorted.bam	0	328	0	99	0	0	0	77	0	0	0	47.72	13.78	14-200-25	Frontal Cortex	ALS-TDP	6.7
uniq_marked_duplicates_CGND-HRA-01695.sorted.bam	1	216	0.46082	69	0	0	0	42	0	0	0	41.77	12.68	14-200-25	Other Motor Cortex	ALS-TDP	5.8
uniq_marked_duplicates_CGND-HRA-01696.sorted.bam	3	21	12.5	8	0	0	0	6	0	0	0	1.49	0.33	14-200-25	Cervical Spinal Cord	ALS-TDP	5.3
uniq_marked_duplicates_CGND-HRA-01697.sorted.bam	0	23	0	13	0	0	0	5	0	0	0	1.87	0.33	14-200-25	Lumbar Spinal Cord	ALS-TDP	6.2
uniq_marked_duplicates_CGND-HRA-01698.sorted.bam	0	106	0	69	0	0	0	39	0	0	0	16.33	9.25	14-200-25	Hippocampus	ALS-TDP	6.5
uniq_marked_duplicates_CGND-HRA-01699.sorted.bam	0	769	0	152	0	0	0	112	0	0	0	44.93	9.84	14-198-02	Frontal Cortex	ALS-TDP	7.7
uniq_marked_duplicates_CGND-HRA-01700.sorted.bam	2	465	0.42826	159	0	0	0	105	0	0	0	29.47	10.39	14-198-02	Other Motor Cortex	ALS-TDP	7.9
uniq_marked_duplicates_CGND-HRA-01701.sorted.bam	4	71	5.33333	2	0	0	0	2	0	0	0	3.57	0.32	14-198-02	Cervical Spinal Cord	ALS-TDP	7.9
uniq_marked_duplicates_CGND-HRA-01702.sorted.bam	6	111	5.1282	1	0	0	0	1	0	0	0	3.98	0.21	14-198-02	Lumbar Spinal Cord	ALS-TDP	8.3
uniq_marked_duplicates_CGND-HRA-01703.sorted.bam	0	412	0	132	0	0	0	88	0	0	0	22.57	6.83	14-198-02	Hippocampus	ALS-TDP	7.3
uniq_marked_duplicates_CGND-HRA-01709.sorted.bam	0	664	0	179	0	0	0	103	0	0	0	53.34	13.42	13-194-74	Frontal Cortex	ALS-TDP	7.3
uniq_marked_duplicates_CGND-HRA-01710.sorted.bam	0	399	0	68	0	0	0	45	0	0	0	54.06	10.47	13-194-74	Other Motor Cortex	ALS-TDP	6.9
uniq_marked_duplicates_CGND-HRA-01711.sorted.bam	3	66	4.34782	10	0	0	0	3	0	0	0	3.96	0.39	13-194-74	Cervical Spinal Cord	ALS-TDP	6.2
uniq_marked_duplicates_CGND-HRA-01712.sorted.bam	13	52	20	6	0	0	0	2	0	0	0	4.69	0.47	13-194-74	Lumbar Spinal Cord	ALS-TDP	6.4
uniq_marked_duplicates_CGND-HRA-01713.sorted.bam	0	168	0	142	0	0	0	111	0	0	0	19.48	14.47	13-194-74	Hippocampus	ALS-TDP	6.3
uniq_marked_duplicates_CGND-HRA-01714.sorted.bam	1	512	0.19493	169	0	0	0	114	0	0	0	43.68	14.48	13-193-72	Frontal Cortex	ALS/FTLD	7.3
uniq_marked_duplicates_CGND-HRA-01715.sorted.bam	3	523	0.57034	102	0	0	0	70	0	0	0	38.48	7.61	13-193-72	Other Motor Cortex	ALS/FTLD	7.2
uniq_marked_duplicates_CGND-HRA-01716.sorted.bam	4	29	12.1212	4	0	0	0	2	0	0	0	1.67	0.2	13-193-72	Cervical Spinal Cord	ALS/FTLD	7.3
uniq_marked_duplicates_CGND-HRA-01717.sorted.bam	0	53	0	5	0	0	0	6	0	0	0	2.83	0.34	13-193-72	Lumbar Spinal Cord	ALS/FTLD	6.5
uniq_marked_duplicates_CGND-HRA-01718.sorted.bam	1	283	0.35211	106	0	0	0	73	0	0	0	18.47	6.79	13-193-72	Hippocampus	ALS/FTLD	6.9
uniq_marked_duplicates_CGND-HRA-01719.sorted.bam	0	569	0	124	0	0	0	81	0	0	0	33.76	8.66	13-192-54	Frontal Cortex	ALS-TDP	7.1
uniq_marked_duplicates_CGND-HRA-01720.sorted.bam	3	537	0.55555	175	0	0	0	145	0	0	0	35.34	13.41	13-192-54	Other Motor Cortex	ALS-TDP	7
uniq_marked_duplicates_CGND-HRA-01721.sorted.bam	13	64	16.8831	4	0	0	0	6	0	0	0	2.95	0.38	13-192-54	Cervical Spinal Cord	ALS-TDP	7.1
uniq_marked_duplicates_CGND-HRA-01722.sorted.bam	15	39	27.7778	9	0	0	0	7	0	0	0	2.35	0.42	13-192-54	Lumbar Spinal Cord	ALS-TDP	7.1
uniq_marked_duplicates_CGND-HRA-01723.sorted.bam	0	488	0	107	0	0	0	73	0	0	0	31.36	7.59	13-192-54	Hippocampus	ALS-TDP	7.2
uniq_marked_duplicates_CGND-HRA-01724.sorted.bam	0	435	0	191	0	0	0	147	0	0	0	28.98	15.16	13-190-33	Frontal Cortex	ALS-TDP	7.8
uniq_marked_duplicates_CGND-HRA-01725.sorted.bam	0	565	0	127	0	0	0	103	0	0	0	50.21	13.28	13-190-33	Other Motor Cortex	ALS-TDP	7.4
uniq_marked_duplicates_CGND-HRA-01726.sorted.bam	0	666	0	168	0	0	0	97	0	0	0	46.02	11.22	13-190-33	Hippocampus	ALS-TDP	7
uniq_marked_duplicates_CGND-HRA-01727.sorted.bam	2	35	5.4054	12	0	0	0	3	0	0	0	4.7	1.06	88-039-17	Cervical Spinal Cord	ALS-TDP	5.2
uniq_marked_duplicates_CGND-HRA-01728.sorted.bam	0	352	0	79	0	0	0	59	0	0	0	62.73	11.66	90-065-49	Other Motor Cortex	ALS-TDP	4.9
uniq_marked_duplicates_CGND-HRA-01729.sorted.bam	0	29	0	14	0	0	0	3	0	0	0	5.55	0.78	90-065-49	Cervical Spinal Cord	ALS-TDP	5.1
uniq_marked_duplicates_CGND-HRA-01730.sorted.bam	0	25	0	7	0	0	0	1	0	0	0	4.09	0.57	90-065-49	Lumbar Spinal Cord	ALS-TDP	4.7
uniq_marked_duplicates_CGND-HRA-01731.sorted.bam	0	106	0	77	0	0	0	56	0	0	0	40.42	18.76	91-077-47	Frontal Cortex	ALS-TDP	5.5
uniq_marked_duplicates_CGND-HRA-01732.sorted.bam	1	12	7.6923	33	0	0	0	25	0	0	0	1.73	3.01	91-077-47	Other Motor Cortex	ALS-TDP	NA
uniq_marked_duplicates_CGND-HRA-01733.sorted.bam	1	5	16.6667	4	0	0	0	0	NA	0	NA	1.24	0.83	91-077-47	Cervical Spinal Cord	ALS-TDP	5.4
uniq_marked_duplicates_CGND-HRA-01734.sorted.bam	0	5	0	4	0	0	0	3	0	0	0	0.93	0.59	91-077-47	Lumbar Spinal Cord	ALS-TDP	5.5
uniq_marked_duplicates_CGND-HRA-01735.sorted.bam	0	242	0	149	0	0	0	92	0	0	0	71.3	31.78	91-078-52	Frontal Cortex	ALS-TDP	5
uniq_marked_duplicates_CGND-HRA-01736.sorted.bam	6	222	2.63157	63	0	0	0	43	0	0	0	62.59	21.62	91-078-52	Other Motor Cortex	ALS-TDP	5.7
uniq_marked_duplicates_CGND-HRA-01737.sorted.bam	4	22	15.3846	5	0	0	0	5	0	0	0	2.2	0.63	91-078-52	Cervical Spinal Cord	ALS-TDP	2.5
uniq_marked_duplicates_CGND-HRA-01738.sorted.bam	5	29	14.7059	4	0	0	0	6	0	0	0	3.1	0.68	91-078-52	Lumbar Spinal Cord	ALS-TDP	5.1
uniq_marked_duplicates_CGND-HRA-01739.sorted.bam	0	355	0	128	0	0	0	75	0	0	0	49.41	13.28	93-098-25	Frontal Cortex	ALS-TDP	4.5
uniq_marked_duplicates_CGND-HRA-01740.sorted.bam	2	422	0.47169	98	0	0	0	50	0	0	0	45.11	7.07	93-098-25	Other Motor Cortex	ALS-TDP	4.1
uniq_marked_duplicates_CGND-HRA-01741.sorted.bam	4	66	5.71428	9	0	0	0	3	0	0	0	8.03	0.77	93-098-25	Cervical Spinal Cord	ALS-TDP	5.1
uniq_marked_duplicates_CGND-HRA-01742.sorted.bam	5	83	5.68181	5	0	0	0	3	0	0	0	8.85	0.81	93-098-25	Lumbar Spinal Cord	ALS-TDP	4
uniq_marked_duplicates_CGND-HRA-01743.sorted.bam	0	9	0	2	0	0	0	3	0	0	0	2.37	0.48	93-099-82	Cervical Spinal Cord	ALS-TDP	3.3
uniq_marked_duplicates_CGND-HRA-01744.sorted.bam	0	70	0	10	0	0	0	7	0	0	0	6.67	0.69	93-099-82	Lumbar Spinal Cord	ALS-TDP	5.1
uniq_marked_duplicates_CGND-HRA-01746.sorted.bam	0	380	0	69	0	0	0	51	0	0	0	49.7	7.44	94-100-17	Other Motor Cortex	ALS-TDP	4.2
uniq_marked_duplicates_CGND-HRA-01747.sorted.bam	2	17	10.5263	4	0	0	0	3	0	0	0	2.91	0.47	94-100-17	Cervical Spinal Cord	ALS-TDP	3.6
uniq_marked_duplicates_CGND-HRA-01748.sorted.bam	4	385	1.02827	64	0	0	0	36	0	0	0	57.31	8.07	94-105-45	Other Motor Cortex	ALS-TDP	4.8
uniq_marked_duplicates_CGND-HRA-01749.sorted.bam	6	31	16.2162	3	0	0	0	5	0	0	0	4.85	0.49	94-105-45	Cervical Spinal Cord	ALS-TDP	5.9
uniq_marked_duplicates_CGND-HRA-01750.sorted.bam	5	55	8.33333	11	0	0	0	3	0	0	0	6.35	0.63	94-105-45	Lumbar Spinal Cord	ALS-TDP	5.8
uniq_marked_duplicates_CGND-HRA-01751.sorted.bam	0	344	0	116	0	0	0	89	0	0	0	64.71	22.4	97-125-35	Other Motor Cortex	ALS-TDP	4.7
uniq_marked_duplicates_CGND-HRA-01752.sorted.bam	3	16	15.7895	6	0	0	0	3	0	0	0	2.37	0.56	97-125-35	Cervical Spinal Cord	ALS-TDP	5.1
uniq_marked_duplicates_CGND-HRA-01753.sorted.bam	6	9	40	7	0	0	0	2	0	0	0	1.18	0.4	97-125-35	Lumbar Spinal Cord	ALS-TDP	3.6
uniq_marked_duplicates_CGND-HRA-01754.sorted.bam	0	219	0	57	0	0	0	32	0	0	0	33.27	7.12	97-126-29	Other Motor Cortex	ALS-TDP	5.2
uniq_marked_duplicates_CGND-HRA-01755.sorted.bam	0	26	0	6	0	0	0	2	0	0	0	2.52	0.32	97-126-29	Cervical Spinal Cord	ALS-TDP	6.1
uniq_marked_duplicates_CGND-HRA-01756.sorted.bam	0	44	0	12	0	0	0	4	0	0	0	5.06	0.63	97-126-29	Lumbar Spinal Cord	ALS-TDP	6
uniq_marked_duplicates_CGND-HRA-01757.sorted.bam	0	526	0	69	0	0	0	49	0	0	0	66.39	7.33	98-132-80	Other Motor Cortex	ALS-TDP	4.8
uniq_marked_duplicates_CGND-HRA-01758.sorted.bam	0	33	0	5	0	0	0	1	0	0	0	4.72	0.23	98-132-80	Cervical Spinal Cord	ALS-TDP	5.5
uniq_marked_duplicates_CGND-HRA-01759.sorted.bam	0	163	0	7	0	0	0	6	0	0	0	6.5	0.23	98-132-80	Lumbar Spinal Cord	ALS-TDP	5.6
uniq_marked_duplicates_CGND-HRA-01760.sorted.bam	1	570	0.17513	131	0	0	0	82	0	0	0	33.88	5.34	02-148-00	Frontal Cortex	ALS-TDP	4.6
uniq_marked_duplicates_CGND-HRA-01761.sorted.bam	0	309	0	48	0	0	0	34	0	0	0	22.84	2.74	02-148-00	Other Motor Cortex	ALS-TDP	6.1
uniq_marked_duplicates_CGND-HRA-01762.sorted.bam	5	73	6.41025	4	0	0	0	8	0	0	0	5.05	0.19	02-148-00	Cervical Spinal Cord	ALS-TDP	5.8
uniq_marked_duplicates_CGND-HRA-01763.sorted.bam	7	118	5.6	6	0	0	0	3	0	0	0	6.05	0.23	02-148-00	Lumbar Spinal Cord	ALS-TDP	6.3
uniq_marked_duplicates_CGND-HRA-01764.sorted.bam	0	642	0	130	0	0	0	81	0	0	0	32.91	4.94	02-148-00	Hippocampus	ALS-TDP	4.7
uniq_marked_duplicates_CGND-HRA-01765.sorted.bam	0	351	0	127	0	0	0	99	0	0	0	38.75	11.46	04-152-76	Frontal Cortex	ALS/FTLD	5.2
uniq_marked_duplicates_CGND-HRA-01766.sorted.bam	0	195	0	95	0	0	0	66	0	0	0	26.08	6.78	04-152-76	Other Motor Cortex	ALS/FTLD	5.9
uniq_marked_duplicates_CGND-HRA-01769.sorted.bam	7	61	10.2941	78	0	0	0	56	0	0	0	2.4	1.32	04-152-76	Hippocampus	ALS/FTLD	3.5
uniq_marked_duplicates_CGND-HRA-01770.sorted.bam	0	260	0	202	0	0	0	113	0	0	0	20.94	14.86	06-159-51	Frontal Cortex	ALS-TDP	3.9
uniq_marked_duplicates_CGND-HRA-01771.sorted.bam	0	438	0	137	0	0	0	88	0	0	0	27.09	5.7	06-159-51	Other Motor Cortex	ALS-TDP	4.9
uniq_marked_duplicates_CGND-HRA-01772.sorted.bam	8	75	9.63855	8	0	0	0	5	0	0	0	3.98	0.25	06-159-51	Cervical Spinal Cord	ALS-TDP	6.6
uniq_marked_duplicates_CGND-HRA-01773.sorted.bam	23	97	19.1667	17	0	0	0	7	0	0	0	5.1	0.32	06-159-51	Lumbar Spinal Cord	ALS-TDP	6.1
uniq_marked_duplicates_CGND-HRA-01774.sorted.bam	5	370	1.33333	120	1	1	0	85	1.16279	1.16279	0	26.29	7.07	06-159-51	Hippocampus	ALS-TDP	4.7
uniq_marked_duplicates_CGND-HRA-01775.sorted.bam	0	726	0	152	0	0	0	97	0	0	0	36.78	5.89	08-158-43	Frontal Cortex	ALS-TDP	5.4
uniq_marked_duplicates_CGND-HRA-01776.sorted.bam	0	510	0	152	0	0	0	93	0	0	0	36.37	8.9	08-158-43	Other Motor Cortex	ALS-TDP	2.5
uniq_marked_duplicates_CGND-HRA-01777.sorted.bam	2	170	1.16279	8	0	0	0	6	0	0	0	4.94	0.18	08-158-43	Cervical Spinal Cord	ALS-TDP	2.5
uniq_marked_duplicates_CGND-HRA-01778.sorted.bam	0	209	0	12	0	0	0	10	0	0	0	4.23	0.18	08-158-43	Lumbar Spinal Cord	ALS-TDP	6.4
uniq_marked_duplicates_CGND-HRA-01779.sorted.bam	0	606	0	120	0	0	0	87	0	0	0	22.04	3.47	08-158-43	Hippocampus	ALS-TDP	6.7
uniq_marked_duplicates_CGND-HRA-01780.sorted.bam	0	466	0	103	0	0	0	80	0	0	0	36.09	7.48	10-167-35	Frontal Cortex	ALS-TDP	5.4
uniq_marked_duplicates_CGND-HRA-01781.sorted.bam	21	1145	1.80102	189	0	0	0	113	0	0	0	26.09	2.91	10-167-35	Other Motor Cortex	ALS-TDP	6.9
uniq_marked_duplicates_CGND-HRA-01782.sorted.bam	8	69	10.3896	6	0	0	0	2	0	0	0	2.66	0.21	10-167-35	Cervical Spinal Cord	ALS-TDP	7.1
uniq_marked_duplicates_CGND-HRA-01783.sorted.bam	12	125	8.75912	17	0	0	0	12	0	0	0	4.97	0.39	10-167-35	Lumbar Spinal Cord	ALS-TDP	6.1
uniq_marked_duplicates_CGND-HRA-01784.sorted.bam	0	637	0	133	0	0	0	105	0	0	0	29.28	5.54	10-167-35	Hippocampus	ALS-TDP	6.6
uniq_marked_duplicates_CGND-HRA-01785.sorted.bam	1	664	0.15037	171	0	0	0	105	0	0	0	54.33	10.69	10-169-12	Frontal Cortex	ALS-TDP	6.8
uniq_marked_duplicates_CGND-HRA-01786.sorted.bam	40	442	8.29875	132	0	0	2	110	0	0	1.78571	34.48	8.32	10-169-12	Other Motor Cortex	ALS-TDP	4.9
uniq_marked_duplicates_CGND-HRA-01787.sorted.bam	9	65	12.1622	15	0	0	0	7	0	0	0	1.79	0.23	10-169-12	Cervical Spinal Cord	ALS-TDP	6.7
uniq_marked_duplicates_CGND-HRA-01788.sorted.bam	5	51	8.92857	8	0	0	0	4	0	0	0	3.66	0.45	10-169-12	Lumbar Spinal Cord	ALS-TDP	6.8
uniq_marked_duplicates_CGND-HRA-01789.sorted.bam	0	331	0	103	0	0	0	77	0	0	0	20.31	5.5	10-169-12	Hippocampus	ALS-TDP	5.9
uniq_marked_duplicates_CGND-HRA-01790.sorted.bam	1	848	0.11778	202	0	0	0	135	0	0	0	35.24	8.1	11-178-56	Frontal Cortex	ALS-TDP	6.9
uniq_marked_duplicates_CGND-HRA-01791.sorted.bam	5	795	0.625	168	0	0	0	117	0	0	0	63.89	12.77	11-178-56	Other Motor Cortex	ALS-TDP	5.6
uniq_marked_duplicates_CGND-HRA-01792.sorted.bam	1	68	1.44927	8	0	0	0	5	0	0	0	4.15	0.53	11-178-56	Cervical Spinal Cord	ALS-TDP	6.4
uniq_marked_duplicates_CGND-HRA-01793.sorted.bam	2	78	2.5	10	0	0	0	9	0	0	0	9.46	0.92	11-178-56	Lumbar Spinal Cord	ALS-TDP	5.9
uniq_marked_duplicates_CGND-HRA-01794.sorted.bam	0	838	0	211	0	0	0	143	0	0	0	53.65	12.83	11-178-56	Hippocampus	ALS-TDP	7
uniq_marked_duplicates_CGND-HRA-01795.sorted.bam	0	539	0	300	0	0	0	208	0	0	0	30.26	14.37	13-189-06	Frontal Cortex	ALS/FTLD	5.1
uniq_marked_duplicates_CGND-HRA-01796.sorted.bam	4	566	0.70175	150	0	0	0	92	0	0	0	46.94	12.08	13-189-06	Other Motor Cortex	ALS/FTLD	5.5
uniq_marked_duplicates_CGND-HRA-01797.sorted.bam	11	83	11.7021	15	0	0	0	5	0	0	0	4.67	0.56	13-189-06	Cervical Spinal Cord	ALS/FTLD	6
uniq_marked_duplicates_CGND-HRA-01798.sorted.bam	17	192	8.13397	14	0	0	0	3	0	0	0	10.71	0.82	13-189-06	Lumbar Spinal Cord	ALS/FTLD	6.5
uniq_marked_duplicates_CGND-HRA-01799.sorted.bam	5	863	0.57603	281	0	0	0	149	0	0	0	44.97	11.39	13-189-06	Hippocampus	ALS/FTLD	6.5
uniq_marked_duplicates_CGND-HRA-01800.sorted.bam	12	266	4.31654	149	0	0	0	91	0	0	0	22.81	12.3	13-191-47	Frontal Cortex	ALS/FTLD	6.1
uniq_marked_duplicates_CGND-HRA-01801.sorted.bam	3	842	0.35502	170	0	0	0	100	0	0	0	41.52	6.51	13-191-47	Other Motor Cortex	ALS/FTLD	6.7
uniq_marked_duplicates_CGND-HRA-01802.sorted.bam	12	256	4.47761	104	0	0	1	81	0	0	1.21951	20.62	8.84	13-191-47	Hippocampus	ALS/FTLD	6.7
uniq_marked_duplicates_CGND-HRA-01803.sorted.bam	0	749	0	182	0	0	0	114	0	0	0	27.13	6.15	13-195-03	Frontal Cortex	ALS-TDP	6.9
uniq_marked_duplicates_CGND-HRA-01804.sorted.bam	0	534	0	113	0	0	0	73	0	0	0	25.74	4.79	13-195-03	Other Motor Cortex	ALS-TDP	6.7
uniq_marked_duplicates_CGND-HRA-01805.sorted.bam	12	124	8.82352	11	0	0	0	4	0	0	0	3.02	0.19	13-195-03	Cervical Spinal Cord	ALS-TDP	7.8
uniq_marked_duplicates_CGND-HRA-01806.sorted.bam	17	268	5.96491	12	0	0	0	5	0	0	0	9.18	0.33	13-195-03	Lumbar Spinal Cord	ALS-TDP	7.7
uniq_marked_duplicates_CGND-HRA-01807.sorted.bam	0	1007	0	233	0	0	0	136	0	0	0	23.12	4.01	13-195-03	Hippocampus	ALS-TDP	7.5
uniq_marked_duplicates_CGND-HRA-01808.sorted.bam	0	794	0	194	0	0	0	97	0	0	0	32.05	6.84	13-196-12	Frontal Cortex	ALS-TDP	7.6
uniq_marked_duplicates_CGND-HRA-01809.sorted.bam	14	793	1.73482	143	0	0	0	79	0	0	0	25.14	4.09	13-196-12	Other Motor Cortex	ALS-TDP	7.4
uniq_marked_duplicates_CGND-HRA-01810.sorted.bam	3	85	3.40909	23	1	1	0	7	12.5	12.5	0	4.2	0.65	13-196-12	Cervical Spinal Cord	ALS-TDP	6.7
uniq_marked_duplicates_CGND-HRA-01811.sorted.bam	11	113	8.87096	14	0	0	0	13	0	0	0	4.92	0.81	13-196-12	Lumbar Spinal Cord	ALS-TDP	5.8
uniq_marked_duplicates_CGND-HRA-01812.sorted.bam	0	783	0	260	0	0	0	184	0	0	0	56.11	18.76	13-196-12	Hippocampus	ALS-TDP	5.8
uniq_marked_duplicates_CGND-HRA-01813.sorted.bam	0	636	0	301	0	0	0	207	0	0	0	58.77	22.46	14-199-05	Frontal Cortex	ALS-TDP	3.7
uniq_marked_duplicates_CGND-HRA-01814.sorted.bam	1	894	0.11173	232	0	0	0	144	0	0	0	65.18	14.96	14-199-05	Other Motor Cortex	ALS-TDP	4.2
uniq_marked_duplicates_CGND-HRA-01815.sorted.bam	13	117	10	18	0	0	0	13	0	0	0	6.37	0.93	14-199-05	Cervical Spinal Cord	ALS-TDP	4.6
uniq_marked_duplicates_CGND-HRA-01816.sorted.bam	2	158	1.25	10	0	0	0	6	0	0	0	19.08	1.16	14-199-05	Lumbar Spinal Cord	ALS-TDP	4.6
uniq_marked_duplicates_CGND-HRA-01817.sorted.bam	0	1005	0	359	0	0	0	210	0	0	0	37.44	12.64	14-199-05	Hippocampus	ALS-TDP	7.1
uniq_marked_duplicates_CGND-HRA-01818.sorted.bam	0	466	0	233	0	0	0	125	0	0	0	25.44	10.45	14-201-94	Frontal Cortex	ALS-TDP	6.8
uniq_marked_duplicates_CGND-HRA-01819.sorted.bam	0	800	0	216	0	0	0	108	0	0	0	42.08	10.62	14-201-94	Other Motor Cortex	ALS-TDP	5.9
uniq_marked_duplicates_CGND-HRA-01820.sorted.bam	14	113	11.0236	18	0	0	0	12	0	0	0	4.98	0.66	14-201-94	Cervical Spinal Cord	ALS-TDP	5.9
uniq_marked_duplicates_CGND-HRA-01821.sorted.bam	16	578	2.6936	32	0	0	0	25	0	0	0	20.63	1.09	14-201-94	Lumbar Spinal Cord	ALS-TDP	5.1
uniq_marked_duplicates_CGND-HRA-01822.sorted.bam	0	679	0	277	0	1	0	182	0	0.54644	0	52.22	18.65	14-202-10	Frontal Cortex	ALS-TDP	4.1
uniq_marked_duplicates_CGND-HRA-01823.sorted.bam	0	688	0	307	0	0	0	178	0	0	0	56.06	22.15	14-202-10	Other Motor Cortex	ALS-TDP	3.9
uniq_marked_duplicates_CGND-HRA-01824.sorted.bam	1	111	0.89285	12	0	0	0	10	0	0	0	6.36	1.01	14-202-10	Cervical Spinal Cord	ALS-TDP	4.3
uniq_marked_duplicates_CGND-HRA-01825.sorted.bam	3	74	3.8961	13	0	0	0	15	0	0	0	5.74	1.11	14-202-10	Lumbar Spinal Cord	ALS-TDP	4
uniq_marked_duplicates_CGND-HRA-01826.sorted.bam	0	1059	0	390	0	0	0	266	0	0	0	38.47	12.85	14-202-10	Hippocampus	ALS-TDP	7.2
uniq_marked_duplicates_CGND-HRA-01827.sorted.bam	2	908	0.21978	244	0	0	0	145	0	0	0	45.51	11.25	14-203-19	Frontal Cortex	ALS/FTLD	7.4
uniq_marked_duplicates_CGND-HRA-01828.sorted.bam	4	507	0.78277	113	0	0	0	72	0	0	0	30.42	6.39	14-203-19	Other Motor Cortex	ALS/FTLD	5.7
uniq_marked_duplicates_CGND-HRA-01829.sorted.bam	0	2	0	3	0	0	0	1	0	0	0	0.07	0.09	14-203-19	Cervical Spinal Cord	ALS/FTLD	6.1
uniq_marked_duplicates_CGND-HRA-01830.sorted.bam	5	13	27.7778	8	0	0	0	5	0	0	0	0.72	0.29	14-203-19	Lumbar Spinal Cord	ALS/FTLD	5.5
uniq_marked_duplicates_CGND-HRA-01831.sorted.bam	1	459	0.21739	127	0	0	0	65	0	0	0	33.99	10.23	14-203-19	Hippocampus	ALS/FTLD	4.3
uniq_marked_duplicates_CGND-HRA-01832.sorted.bam	0	541	0	353	0	0	0	226	0	0	0	36.75	19.19	14-204-56	Frontal Cortex	ALS-TDP	3.5
uniq_marked_duplicates_CGND-HRA-01833.sorted.bam	11	281	3.76712	202	1	1	0	112	0.88495	0.88495	0	20.43	11.46	14-204-56	Other Motor Cortex	ALS-TDP	4.4
uniq_marked_duplicates_CGND-HRA-01834.sorted.bam	24	62	27.907	11	0	0	0	8	0	0	0	4.75	1.09	14-204-56	Cervical Spinal Cord	ALS-TDP	4.1
uniq_marked_duplicates_CGND-HRA-01835.sorted.bam	56	202	21.7054	23	0	0	0	11	0	0	0	7.79	0.79	14-204-56	Lumbar Spinal Cord	ALS-TDP	6.9
uniq_marked_duplicates_CGND-HRA-01836.sorted.bam	6	734	0.81081	233	0	0	0	146	0	0	0	39.46	12.66	14-204-56	Hippocampus	ALS-TDP	6.4
uniq_marked_duplicates_CGND-HRA-01837.sorted.bam	0	622	0	225	0	0	0	182	0	0	0	40.68	15.26	15-205-18	Frontal Cortex	ALS-TDP	6.3
uniq_marked_duplicates_CGND-HRA-01838.sorted.bam	0	795	0	250	0	0	0	149	0	0	0	53.82	13.63	15-205-18	Other Motor Cortex	ALS-TDP	6
uniq_marked_duplicates_CGND-HRA-01839.sorted.bam	0	51	0	12	0	0	0	10	0	0	0	3.23	0.92	15-205-18	Cervical Spinal Cord	ALS-TDP	6
uniq_marked_duplicates_CGND-HRA-01840.sorted.bam	0	561	0	295	0	0	0	200	0	0	0	51.13	23.02	15-208-36	Frontal Cortex	ALS-TDP	4.7
uniq_marked_duplicates_CGND-HRA-01841.sorted.bam	3	56	5.08474	5	0	0	0	8	0	0	0	6.01	0.92	15-208-36	Cervical Spinal Cord	ALS-TDP	5.9
uniq_marked_duplicates_CGND-HRA-01842.sorted.bam	4	262	1.50375	20	1	1	0	16	5.88235	5.88235	0	35.87	2.67	15-208-36	Lumbar Spinal Cord	ALS-TDP	5.5
uniq_marked_duplicates_CGND-HRA-01843.sorted.bam	0	598	0	246	0	0	0	193	0	0	0	70.52	30.78	15-208-36	Hippocampus	ALS-TDP	4.8
uniq_marked_duplicates_CGND-HRA-01844.sorted.bam	0	806	0	249	0	1	0	190	0	0.52356	0	55.43	15.45	15-209-43	Frontal Cortex	ALS-TDP	6.4
uniq_marked_duplicates_CGND-HRA-01845.sorted.bam	0	968	0	224	0	0	0	138	0	0	0	68.75	15.1	15-209-43	Other Motor Cortex	ALS-TDP	7
uniq_marked_duplicates_CGND-HRA-01846.sorted.bam	1	129	0.76923	7	0	0	0	7	0	0	0	6.21	0.43	15-209-43	Cervical Spinal Cord	ALS-TDP	7.4
uniq_marked_duplicates_CGND-HRA-01847.sorted.bam	4	7	36.3636	1	0	0	0	3	0	0	0	0.49	0.4	15-209-43	Lumbar Spinal Cord	ALS-TDP	5.7
uniq_marked_duplicates_CGND-HRA-01848.sorted.bam	0	475	0	263	0	0	0	175	0	0	0	45.68	20.63	15-210-54	Frontal Cortex	ALS-TDP	4.1
uniq_marked_duplicates_CGND-HRA-01849.sorted.bam	0	446	0	207	0	0	0	150	0	0	0	38.26	16.13	15-210-54	Other Motor Cortex	ALS-TDP	3.4
uniq_marked_duplicates_CGND-HRA-01850.sorted.bam	2	140	1.40845	16	0	0	0	14	0	0	0	8.18	1.25	15-210-54	Cervical Spinal Cord	ALS-TDP	4
uniq_marked_duplicates_CGND-HRA-01851.sorted.bam	10	126	7.35294	20	0	0	0	17	0	0	0	10.16	1.5	15-210-54	Lumbar Spinal Cord	ALS-TDP	4.7
uniq_marked_duplicates_CGND-HRA-01852.sorted.bam	0	458	0	100	0	0	0	61	0	0	0	18.96	4.33	15-210-54	Hippocampus	ALS-TDP	7.7
uniq_marked_duplicates_CGND-HRA-01853.sorted.bam	0	1038	0	501	0	0	0	358	0	0	0	41.61	19.24	15-212-81	Frontal Cortex	ALS-TDP	7.4
uniq_marked_duplicates_CGND-HRA-01854.sorted.bam	0	910	0	336	0	0	0	213	0	0	0	40.79	12.88	15-212-81	Other Motor Cortex	ALS-TDP	6.4
uniq_marked_duplicates_CGND-HRA-01855.sorted.bam	6	6	50	3	0	0	0	3	0	0	0	0.2	0.25	15-212-81	Cervical Spinal Cord	ALS-TDP	7
uniq_marked_duplicates_CGND-HRA-01856.sorted.bam	3	273	1.08695	23	0	0	0	7	0	0	0	18.67	1.31	15-212-81	Lumbar Spinal Cord	ALS-TDP	5.4
uniq_marked_duplicates_CGND-HRA-01857.sorted.bam	0	795	0	336	0	0	0	195	0	0	0	47.04	18.25	15-212-81	Hippocampus	ALS-TDP	4.6
uniq_marked_duplicates_CGND-HRA-01858.sorted.bam	0	697	0	281	0	0	0	193	0	0	0	73.77	25.5	15-213-15	Frontal Cortex	ALS-TDP	4.2
uniq_marked_duplicates_CGND-HRA-01859.sorted.bam	0	400	0	141	0	0	0	122	0	0	0	46.95	17.16	15-213-15	Other Motor Cortex	ALS-TDP	4.6
uniq_marked_duplicates_CGND-HRA-01860.sorted.bam	9	86	9.47368	37	1	1	1	31	3.125	3.125	3.125	9.3	2.37	15-213-15	Cervical Spinal Cord	ALS-TDP	5
uniq_marked_duplicates_CGND-HRA-01861.sorted.bam	13	222	5.53191	29	1	1	1	17	5.55555	5.55555	5.55555	8.94	1.16	15-213-15	Lumbar Spinal Cord	ALS-TDP	7.1
uniq_marked_duplicates_CGND-HRA-01862.sorted.bam	0	981	0	337	0	0	0	210	0	0	0	50.49	15.58	15-213-15	Hippocampus	ALS-TDP	6.8
uniq_marked_duplicates_CGND-HRA-01863.sorted.bam	0	699	0	407	0	0	0	259	0	0	0	24.64	14.35	15-214-17	Frontal Cortex	ALS-TDP	7.7
uniq_marked_duplicates_CGND-HRA-01864.sorted.bam	2	644	0.30959	175	0	0	0	119	0	0	0	51.46	12.01	15-214-17	Other Motor Cortex	ALS-TDP	5.9
uniq_marked_duplicates_CGND-HRA-01865.sorted.bam	25	255	8.92857	19	0	0	0	12	0	0	0	9.53	0.69	15-214-17	Cervical Spinal Cord	ALS-TDP	6.8
uniq_marked_duplicates_CGND-HRA-01866.sorted.bam	18	306	5.55555	21	0	0	0	14	0	0	0	20.41	1.28	15-214-17	Lumbar Spinal Cord	ALS-TDP	5.6
uniq_marked_duplicates_CGND-HRA-01867.sorted.bam	0	385	0	146	0	0	0	99	0	0	0	30.77	11.9	15-214-17	Hippocampus	ALS-TDP	4.1
uniq_marked_duplicates_CGND-HRA-01868.sorted.bam	0	551	0	312	0	0	0	226	0	0	0	51.51	24.96	15-216-56	Frontal Cortex	ALS-TDP	4.3
uniq_marked_duplicates_CGND-HRA-01869.sorted.bam	0	558	0	186	0	0	0	133	0	0	0	79.25	24.32	15-216-56	Other Motor Cortex	ALS-TDP	4.7
uniq_marked_duplicates_CGND-HRA-01870.sorted.bam	3	99	2.94117	14	0	0	0	7	0	0	0	4.35	0.59	15-216-56	Cervical Spinal Cord	ALS-TDP	7.2
uniq_marked_duplicates_CGND-HRA-01871.sorted.bam	3	426	0.6993	25	0	0	0	13	0	0	0	14.38	0.86	15-216-56	Lumbar Spinal Cord	ALS-TDP	7.1
uniq_marked_duplicates_CGND-HRA-01872.sorted.bam	1	890	0.11223	300	0	0	0	198	0	0	0	61.05	17.28	15-216-56	Hippocampus	ALS-TDP	6.7
uniq_marked_duplicates_CGND-HRA-01873.sorted.bam	3	158	1.86335	213	0	0	0	116	0	0	0	11.1	14.15	16-218-08	Frontal Cortex	ALS-TDP	4.8
uniq_marked_duplicates_CGND-HRA-01874.sorted.bam	8	655	1.20663	218	0	0	0	135	0	0	0	66.09	18.05	16-218-08	Other Motor Cortex	ALS-TDP	4.3
uniq_marked_duplicates_CGND-HRA-01875.sorted.bam	12	150	7.4074	28	1	1	0	10	9.0909	9.0909	0	9.01	1.04	16-218-08	Cervical Spinal Cord	ALS-TDP	5.5
uniq_marked_duplicates_CGND-HRA-01876.sorted.bam	33	318	9.4017	36	0	0	0	22	0	0	0	15.93	1.84	16-218-08	Lumbar Spinal Cord	ALS-TDP	5.1
uniq_marked_duplicates_CGND-HRA-01877.sorted.bam	0	640	0	249	0	0	0	147	0	0	0	70.86	26.4	16-218-08	Hippocampus	ALS-TDP	5.1
uniq_marked_duplicates_CGND-HRA-01878.sorted.bam	0	507	0	291	0	0	0	173	0	0	0	66.84	29.84	16-219-14	Frontal Cortex	ALS-TDP	3.5
uniq_marked_duplicates_CGND-HRA-01879.sorted.bam	2	1096	0.18214	231	0	0	0	159	0	0	0	69.02	13.94	16-219-14	Other Motor Cortex	ALS-TDP	7.3
uniq_marked_duplicates_CGND-HRA-01880.sorted.bam	12	199	5.6872	5	0	0	0	15	0	0	0	7.95	0.61	16-219-14	Cervical Spinal Cord	ALS-TDP	7.1
uniq_marked_duplicates_CGND-HRA-01881.sorted.bam	17	196	7.98122	11	0	0	1	6	0	0	14.2857	10.61	0.99	16-219-14	Lumbar Spinal Cord	ALS-TDP	6.8
uniq_marked_duplicates_CGND-HRA-01882.sorted.bam	0	1002	0	347	0	0	0	245	0	0	0	69.17	20.32	16-219-14	Hippocampus	ALS-TDP	6.3
uniq_marked_duplicates_CGND-HRA-01883.sorted.bam	0	658	0	263	0	0	1	176	0	0	0.56497	111.9	38.95	16-220-23	Frontal Cortex	ALS/AD	5.5
uniq_marked_duplicates_CGND-HRA-01885.sorted.bam	3	122	2.4	12	0	0	0	9	0	0	0	4.76	0.52	16-220-23	Cervical Spinal Cord	ALS/AD	6.8
uniq_marked_duplicates_CGND-HRA-01886.sorted.bam	5	53	8.62068	10	0	0	0	12	0	0	0	4.65	0.87	16-220-23	Lumbar Spinal Cord	ALS/AD	4.9
uniq_marked_duplicates_CGND-HRA-01888.sorted.bam	0	454	0	400	0	0	0	241	0	0	0	15.3	13.77	16-221-38	Frontal Cortex	ALS-TDP	7.7
uniq_marked_duplicates_CGND-HRA-01889.sorted.bam	1	857	0.11655	219	0	0	0	143	0	0	0	26.48	5.91	16-221-38	Other Motor Cortex	ALS-TDP	7.6
uniq_marked_duplicates_CGND-HRA-01890.sorted.bam	9	74	10.8434	15	0	0	0	7	0	0	0	2.19	0.35	16-221-38	Cervical Spinal Cord	ALS-TDP	6.4
uniq_marked_duplicates_CGND-HRA-01891.sorted.bam	27	510	5.02793	54	0	0	1	34	0	0	2.85714	12.95	0.97	16-221-38	Lumbar Spinal Cord	ALS-TDP	7.2
uniq_marked_duplicates_CGND-HRA-01892.sorted.bam	0	784	0	254	0	0	0	170	0	0	0	29.07	8.42	16-221-38	Hippocampus	ALS-TDP	7.4
uniq_marked_duplicates_CGND-HRA-01893.sorted.bam	0	1044	0	304	0	0	0	217	0	0	0	36.84	10.19	16-222-00	Frontal Cortex	ALS-TDP	7.5
uniq_marked_duplicates_CGND-HRA-01894.sorted.bam	0	906	0	278	0	0	0	185	0	0	0	44.05	10.67	16-222-00	Other Motor Cortex	ALS-TDP	6.9
uniq_marked_duplicates_CGND-HRA-01895.sorted.bam	4	109	3.53982	10	0	0	0	9	0	0	0	3.23	0.39	16-222-00	Cervical Spinal Cord	ALS-TDP	7.9
uniq_marked_duplicates_CGND-HRA-01896.sorted.bam	14	79	15.0538	18	0	0	0	12	0	0	0	1.89	0.29	16-222-00	Lumbar Spinal Cord	ALS-TDP	6.9
uniq_marked_duplicates_CGND-HRA-01897.sorted.bam	0	735	0	211	0	0	0	162	0	0	0	28.77	8.02	16-222-00	Hippocampus	ALS-TDP	7.3
uniq_marked_duplicates_CGND-HRA-01898.sorted.bam	0	1497	0	478	0	0	0	282	0	0	0	46.41	11.85	16-224-35	Frontal Cortex	ALS-TDP	8.2
uniq_marked_duplicates_CGND-HRA-01899.sorted.bam	0	1098	0	240	0	0	0	156	0	0	0	31.29	6.08	16-224-35	Other Motor Cortex	ALS-TDP	7.7
uniq_marked_duplicates_CGND-HRA-01900.sorted.bam	5	176	2.76243	12	0	0	0	12	0	0	0	4.33	0.46	16-224-35	Cervical Spinal Cord	ALS-TDP	8.6
uniq_marked_duplicates_CGND-HRA-01901.sorted.bam	7	139	4.79452	11	0	0	0	12	0	0	0	3.81	0.51	16-224-35	Lumbar Spinal Cord	ALS-TDP	8.2
uniq_marked_duplicates_CGND-HRA-01902.sorted.bam	0	929	0	297	0	0	0	198	0	0	0	29.05	8.69	16-224-35	Hippocampus	ALS-TDP	8.3
uniq_marked_duplicates_CGND-HRA-01903.sorted.bam	3	1357	0.22058	328	0	0	0	224	0	0	0	42.73	9.81	16-225-87	Frontal Cortex	ALS/FTLD	7.9
uniq_marked_duplicates_CGND-HRA-01904.sorted.bam	2	1564	0.12771	342	0	0	0	241	0	0	0	43.61	9.04	16-225-87	Other Motor Cortex	ALS/FTLD	7.9
uniq_marked_duplicates_CGND-HRA-01905.sorted.bam	16	206	7.2072	21	1	1	0	17	5.55555	5.55555	0	4	0.36	16-225-87	Cervical Spinal Cord	ALS/FTLD	7.3
uniq_marked_duplicates_CGND-HRA-01906.sorted.bam	6	13	31.5789	7	0	0	0	3	0	0	0	0.63	0.15	16-225-87	Lumbar Spinal Cord	ALS/FTLD	5.9
uniq_marked_duplicates_CGND-HRA-01907.sorted.bam	0	919	0	275	0	1	0	157	0	0.63291	0	25.77	7.34	16-225-87	Hippocampus	ALS/FTLD	7.7
uniq_marked_duplicates_CGND-HRA-01908.sorted.bam	0	129	0	113	0	0	0	90	0	0	0	6	4.98	17-225-99	Frontal Cortex	Control	3.3
uniq_marked_duplicates_CGND-HRA-01909.sorted.bam	0	230	0	150	0	0	0	91	0	0	0	14.82	6.65	17-225-99	Other Motor Cortex	Control	6.2
uniq_marked_duplicates_CGND-HRA-01910.sorted.bam	0	79	0	13	0	0	0	9	0	0	0	2.61	0.25	17-225-99	Cervical Spinal Cord	Control	7.8
uniq_marked_duplicates_CGND-HRA-01911.sorted.bam	0	182	0	26	0	0	0	17	0	0	0	5.47	0.57	17-225-99	Lumbar Spinal Cord	Control	7.3
uniq_marked_duplicates_CGND-HRA-01912.sorted.bam	0	158	0	96	0	0	0	79	0	0	0	8.12	4.44	17-225-99	Hippocampus	Control	5.8
uniq_marked_duplicates_CGND-HRA-01913.sorted.bam	0	248	0	189	1	1	0	115	0.86206	0.86206	0	9.17	7.35	17-226-00	Frontal Cortex	ALS-TDP	7
uniq_marked_duplicates_CGND-HRA-01914.sorted.bam	7	1155	0.6024	322	3	3	0	208	1.4218	1.4218	0	35.27	8.33	17-226-00	Other Motor Cortex	ALS-TDP	7.2
uniq_marked_duplicates_CGND-HRA-01915.sorted.bam	23	5	82.1428	19	0	0	0	10	0	0	0	0.16	0.3	17-226-00	Cervical Spinal Cord	ALS-TDP	7.7
uniq_marked_duplicates_CGND-HRA-01916.sorted.bam	39	801	4.64285	35	0	0	0	34	0	0	0	17.49	0.71	17-226-00	Lumbar Spinal Cord	ALS-TDP	NA
uniq_marked_duplicates_CGND-HRA-01917.sorted.bam	0	935	0	254	0	0	0	184	0	0	0	27.04	7.47	17-226-00	Hippocampus	ALS-TDP	6.7
uniq_marked_duplicates_CGND-HRA-01918.sorted.bam	0	165	0	122	0	0	0	90	0	0	0	4.07	4.31	18-229-70	Frontal Cortex	ALS-TDP	7.3
uniq_marked_duplicates_CGND-HRA-01919.sorted.bam	8	1451	0.54832	353	0	0	0	190	0	0	0	35.27	7.22	18-229-70	Other Motor Cortex	ALS-TDP	7.4
uniq_marked_duplicates_CGND-HRA-01920.sorted.bam	8	299	2.60586	14	0	0	0	16	0	0	0	5.68	0.35	18-229-70	Cervical Spinal Cord	ALS-TDP	7.1
uniq_marked_duplicates_CGND-HRA-01921.sorted.bam	65	834	7.23025	47	1	1	0	19	5	5	0	18.59	0.83	18-229-70	Lumbar Spinal Cord	ALS-TDP	6.5
uniq_marked_duplicates_CGND-HRA-01922.sorted.bam	1	1309	0.07633	331	0	0	0	224	0	0	0	37.49	8.73	18-229-70	Hippocampus	ALS-TDP	6.2
uniq_marked_duplicates_CGND-HRA-01923.sorted.bam	0	308	0	176	0	0	0	101	0	0	0	71.51	31.94	91-CTRL-86	Other Motor Cortex	Control	5.9
uniq_marked_duplicates_CGND-HRA-01925.sorted.bam	0	256	0	154	0	0	0	122	0	0	0	56.36	32.73	91-CTRL-81	Frontal Cortex	Control	5.1
uniq_marked_duplicates_CGND-HRA-01926.sorted.bam	0	158	0	156	0	0	0	122	0	0	0	41.62	36.5	92-CTRL-25	Frontal Cortex	Control	4.9
uniq_marked_duplicates_CGND-HRA-01928.sorted.bam	0	310	0	101	0	0	0	77	0	0	0	16.97	3.96	93-CTRL-55	Hippocampus	Control	5
uniq_marked_duplicates_CGND-HRA-01929.sorted.bam	0	377	0	160	0	0	0	129	0	0	0	53.05	14.16	94-CTRL-04	Frontal Cortex	Control	6.2
uniq_marked_duplicates_CGND-HRA-01931.sorted.bam	0	15	0	49	0	0	0	29	0	0	0	5.35	6.34	95-CTRL-76	Other Motor Cortex	Control	1.9
uniq_marked_duplicates_CGND-HRA-01932.sorted.bam	0	42	0	109	0	0	0	64	0	0	0	5.41	4.54	95-CTRL-76	Hippocampus	Control	5.7
uniq_marked_duplicates_CGND-HRA-01933.sorted.bam	0	405	0	196	0	0	0	121	0	0	0	46.6	14.3	98-CTRL-10	Frontal Cortex	Control	5.6
uniq_marked_duplicates_CGND-HRA-01934.sorted.bam	0	611	0	221	0	0	0	154	0	0	0	55.58	18.84	98-CTRL-10	Other Motor Cortex	Control	3.8
uniq_marked_duplicates_CGND-HRA-01935.sorted.bam	0	504	0	299	0	0	0	226	0	0	0	81.59	50.97	98-CTRL-59	Frontal Cortex	Control	5
uniq_marked_duplicates_CGND-HRA-01936.sorted.bam	0	439	0	171	0	0	0	125	0	0	0	52.89	23.96	98-CTRL-59	Other Motor Cortex	Control	5.6
uniq_marked_duplicates_CGND-HRA-01937.sorted.bam	0	782	0	213	0	0	0	149	0	0	0	90.85	23.93	99-CTRL-58	Other Motor Cortex	Control	5
uniq_marked_duplicates_CGND-HRA-01938.sorted.bam	0	439	0	300	0	0	0	210	0	0	0	70.51	38.34	00-CTRL-97	Frontal Cortex	Control	6
uniq_marked_duplicates_CGND-HRA-01939.sorted.bam	0	649	0	239	0	0	0	174	0	0	0	81.08	27.24	00-CTRL-97	Other Motor Cortex	Control	5.9
uniq_marked_duplicates_CGND-HRA-01940.sorted.bam	0	687	0	341	0	0	0	243	0	0	0	54.34	26.24	00-CTRL-97	Hippocampus	Control	4.7
uniq_marked_duplicates_CGND-HRA-01942.sorted.bam	0	297	0	39	0	0	0	23	0	0	0	29.15	2.57	09-CTRL-98	Cervical Spinal Cord	Control	6.3
uniq_marked_duplicates_CGND-HRA-01943.sorted.bam	0	305	0	31	0	0	0	15	0	0	0	21.77	2	09-CTRL-98	Lumbar Spinal Cord	Control	5.1
uniq_marked_duplicates_CGND-HRA-01945.sorted.bam	0	228	0	19	0	0	0	12	0	0	0	11.69	0.85	09-CTRL-38	Lumbar Spinal Cord	Control	5.3
uniq_marked_duplicates_CGND-HRA-01946.sorted.bam	0	290	0	23	0	0	0	11	0	0	0	37.85	2.5	09-CTRL-87	Cervical Spinal Cord	Control	5.2
uniq_marked_duplicates_CGND-HRA-01947.sorted.bam	0	411	0	29	0	0	0	24	0	0	0	54.61	2.92	09-CTRL-87	Lumbar Spinal Cord	Control	5.5
uniq_marked_duplicates_CGND-HRA-01948.sorted.bam	0	7	0	14	0	0	0	18	0	0	0	0.95	1.58	09-CTRL-05	Cervical Spinal Cord	Control	4.8
uniq_marked_duplicates_CGND-HRA-01950.sorted.bam	0	15	0	14	0	0	0	17	0	0	0	0.97	0.9	10-CTRL-30	Cervical Spinal Cord	Control	4.3
uniq_marked_duplicates_CGND-HRA-01951.sorted.bam	0	18	0	17	0	0	0	16	0	0	0	1.57	0.97	10-CTRL-30	Lumbar Spinal Cord	Control	5.1
uniq_marked_duplicates_CGND-HRA-01952.sorted.bam	0	126	0	15	0	0	0	15	0	0	0	14.4	1.41	10-CTRL-53	Cervical Spinal Cord	Control	6.4
uniq_marked_duplicates_CGND-HRA-01953.sorted.bam	0	151	0	16	0	0	0	12	0	0	0	12.75	1.47	10-CTRL-53	Lumbar Spinal Cord	Control	5.6
uniq_marked_duplicates_CGND-HRA-01954.sorted.bam	0	309	0	29	0	0	0	19	0	0	0	20.36	1.21	10-CTRL-83	Cervical Spinal Cord	Control	4.9
uniq_marked_duplicates_CGND-HRA-01955.sorted.bam	0	163	0	14	0	0	0	7	0	0	0	15.12	1.59	10-CTRL-83	Lumbar Spinal Cord	Control	4.2
uniq_marked_duplicates_CGND-HRA-01956.sorted.bam	0	341	0	193	0	0	0	130	0	0	0	72.07	36.65	10-CTRL-83	Frontal Cortex	Control	5.4
uniq_marked_duplicates_CGND-HRA-01958.sorted.bam	0	32	0	9	0	0	0	1	0	0	0	2	0.34	10-CTRL-11	Lumbar Spinal Cord	Control	4.8
uniq_marked_duplicates_CGND-HRA-01959.sorted.bam	0	44	0	17	0	0	0	12	0	0	0	3.37	0.95	10-CTRL-44	Cervical Spinal Cord	Control	5.4
uniq_marked_duplicates_CGND-HRA-01960.sorted.bam	0	35	0	8	0	0	0	7	0	0	0	3.14	0.69	10-CTRL-44	Lumbar Spinal Cord	Control	4.6
uniq_marked_duplicates_CGND-HRA-01961.sorted.bam	0	14	0	10	0	0	0	2	0	0	0	2.3	0.93	10-CTRL-45	Cervical Spinal Cord	Control	6.2
uniq_marked_duplicates_CGND-HRA-01962.sorted.bam	0	54	0	8	0	0	0	7	0	0	0	9.1	0.88	10-CTRL-45	Lumbar Spinal Cord	Control	4.8
uniq_marked_duplicates_CGND-HRA-01963.sorted.bam	0	636	0	379	0	0	0	272	0	0	0	60.89	34.34	11-CTRL-20	Frontal Cortex	Control	5.9
uniq_marked_duplicates_CGND-HRA-01964.sorted.bam	0	537	0	118	0	0	0	74	0	0	0	58.22	13.54	11-CTRL-20	Other Motor Cortex	Control	4.9
uniq_marked_duplicates_CGND-HRA-01965.sorted.bam	0	261	0	239	0	0	0	157	0	0	0	25.82	18.55	11-CTRL-20	Hippocampus	Control	6
uniq_marked_duplicates_CGND-HRA-01966.sorted.bam	0	20	0	211	0	0	0	143	0	0	0	6.23	26.24	11-CTRL-43	Frontal Cortex	Control	2
uniq_marked_duplicates_CGND-HRA-01967.sorted.bam	0	28	0	38	0	0	0	20	0	0	0	1.56	1.1	11-CTRL-81	Cervical Spinal Cord	Control	3.8
uniq_marked_duplicates_CGND-HRA-01968.sorted.bam	0	35	0	15	0	0	0	14	0	0	0	1.21	0.56	11-CTRL-81	Lumbar Spinal Cord	Control	6
uniq_marked_duplicates_CGND-HRA-01969.sorted.bam	0	165	0	247	0	0	0	172	0	0	0	18.02	19.06	12-CTRL-35	Hippocampus	Control	2
uniq_marked_duplicates_CGND-HRA-01970.sorted.bam	0	50	0	169	0	0	0	143	0	0	0	6.35	12.49	12-CTRL-95	Hippocampus	Control	2.8
uniq_marked_duplicates_CGND-HRA-01971.sorted.bam	0	219	0	301	0	0	0	216	0	0	0	15.98	20.57	13-CTRL-71	Hippocampus	Control	4.7
uniq_marked_duplicates_CGND-HRA-01972.sorted.bam	0	31	0	162	0	0	0	126	0	0	0	3.54	11.12	14-CTRL-08	Hippocampus	Control	2.6
uniq_marked_duplicates_CGND-HRA-01973.sorted.bam	0	422	0	316	0	0	0	241	0	0	0	43.59	27.5	14-CTRL-34	Hippocampus	Control	4.4
uniq_marked_duplicates_CGND-HRA-01974.sorted.bam	0	525	0	281	0	0	0	208	0	0	0	44.66	24.93	15-CTRL-58	Hippocampus	Control	7.4
uniq_marked_duplicates_CGND-HRA-01976.sorted.bam	0	1353	0	593	0	0	0	376	0	0	0	90.79	28.57	NEUGV102NYT	Frontal Cortex	Control	2.9
uniq_marked_duplicates_CGND-HRA-01981.sorted.bam	0	967	0	270	0	0	0	196	0	0	0	95.88	22.82	NEULV114EY9	Frontal Cortex	ALS-TDP	6.8
uniq_marked_duplicates_CGND-HRA-01982.sorted.bam	0	749	0	63	0	0	0	38	0	0	0	124.83	8.44	NEULV114EY9	Cerebellum	ALS-TDP	7.1
uniq_marked_duplicates_CGND-HRA-01983.sorted.bam	0	188	0	129	0	0	0	89	0	0	0	27.59	15.27	NEULV114EY9	Medial Motor Cortex	ALS-TDP	5
uniq_marked_duplicates_CGND-HRA-01984.sorted.bam	0	795	0	236	0	0	0	139	0	0	0	94.73	20.98	NEULV114EY9	Lateral Motor Cortex	ALS-TDP	7
uniq_marked_duplicates_CGND-HRA-01985.sorted.bam	11	55	16.6667	21	1	1	0	10	9.0909	9.0909	0	1.78	0.4	NEULV114EY9	Cervical Spinal Cord	ALS-TDP	7.1
uniq_marked_duplicates_CGND-HRA-01986.sorted.bam	2	37	5.1282	14	0	0	0	7	0	0	0	1.79	0.44	NEULV114EY9	Lumbar Spinal Cord	ALS-TDP	7.4
uniq_marked_duplicates_CGND-HRA-01987.sorted.bam	0	554	0	77	0	0	0	39	0	0	0	72.17	8.4	MSSM-JC-8	Cerebellum	Control	6.8
uniq_marked_duplicates_CGND-HRA-01988.sorted.bam	0	231	0	155	0	0	0	124	0	0	0	24.95	18.04	MSSM-JC-8	Frontal Cortex	Control	5.3
uniq_marked_duplicates_CGND-HRA-01989.sorted.bam	0	141	0	162	0	1	0	130	0	0.76335	0	8.13	7.8	MSSM-JC-8	Lateral Motor Cortex	Control	5.2
uniq_marked_duplicates_CGND-HRA-01990.sorted.bam	0	172	0	219	0	0	0	152	0	0	0	14.95	13.13	MSSM-JC-8	Medial Motor Cortex	Control	5.3
uniq_marked_duplicates_CGND-HRA-01991.sorted.bam	0	188	0	203	0	1	0	142	0	0.6993	0	15.23	15.98	MSSM-JC-8	Occipital Cortex	Control	5
uniq_marked_duplicates_CGND-HRA-02036.sorted.bam	0	497	0	212	0	1	0	151	0	0.65789	0	26.42	11.51	MSSM-JC-24	Frontal Cortex	Control	6.2
uniq_marked_duplicates_CGND-HRA-02037.sorted.bam	0	339	0	150	0	0	0	99	0	0	0	19.76	9.2	MSSM-JC-24	Lateral Motor Cortex	Control	6.3
uniq_marked_duplicates_CGND-HRA-02038.sorted.bam	0	641	0	112	0	0	0	93	0	0	0	51.64	9.8	MSSM-JC-24	Medial Motor Cortex	Control	6.5
uniq_marked_duplicates_CGND-HRA-02039.sorted.bam	0	239	0	104	0	0	0	78	0	0	0	9.62	4.16	MSSM-JC-24	Occipital Cortex	Control	5.7
uniq_marked_duplicates_CGND-HRA-02040.sorted.bam	0	714	0	54	0	0	0	38	0	0	0	45.28	3.14	MSSM-JC-25	Cerebellum	Control	7.6
uniq_marked_duplicates_CGND-HRA-02041.sorted.bam	0	743	0	261	0	0	0	171	0	0	0	44.73	13.62	MSSM-JC-25	Frontal Cortex	Control	8
uniq_marked_duplicates_CGND-HRA-02042.sorted.bam	0	772	0	217	0	0	0	151	0	0	0	45.77	12.67	MSSM-JC-25	Occipital Cortex	Control	7.4
uniq_marked_duplicates_CGND-HRA-02054.sorted.bam	0	407	0	174	0	0	0	131	0	0	0	48.4	21.58	MSSM-JC-30	Frontal Cortex	Control	7
uniq_marked_duplicates_CGND-HRA-02055.sorted.bam	0	462	0	210	0	0	0	135	0	0	0	36.58	17.64	MSSM-JC-30	Lateral Motor Cortex	Control	5.8
uniq_marked_duplicates_CGND-HRA-02056.sorted.bam	0	279	0	179	0	0	0	103	0	0	0	25.54	15.43	MSSM-JC-30	Medial Motor Cortex	Control	5.6
uniq_marked_duplicates_CGND-HRA-02090.sorted.bam	0	13	0	66	0	0	0	54	0	0	0	1.1	3.17	MSSM-JC-40	Occipital Cortex	Control	3.4
uniq_marked_duplicates_CGND-HRA-02091.sorted.bam	0	283	0	116	0	0	0	78	0	0	0	27.65	12.79	MSSM-JC-41	Cerebellum	Control	4.2
uniq_marked_duplicates_CGND-HRA-02093.sorted.bam	0	102	0	70	0	0	0	39	0	0	0	6.05	3.46	MSSM-JC-41	Lateral Motor Cortex	Control	6.5
uniq_marked_duplicates_CGND-HRA-02097.sorted.bam	0	79	0	110	0	0	0	78	0	0	0	5.91	6.4	MSSM-JC-42	Frontal Cortex	Control	3.7
uniq_marked_duplicates_CGND-HRA-02104.sorted.bam	0	296	0	88	0	0	0	50	0	0	0	47.58	13.99	MSSM-JC-46	Cerebellum	Control	6.2
uniq_marked_duplicates_CGND-HRA-02105.sorted.bam	0	627	0	275	0	0	0	209	0	0	0	46.96	24.44	MSSM-JC-46	Frontal Cortex	Control	6
uniq_marked_duplicates_CGND-HRA-02106.sorted.bam	0	384	0	237	0	0	0	192	0	0	0	32.03	25.41	MSSM-JC-46	Lateral Motor Cortex	Control	6.9
uniq_marked_duplicates_CGND-HRA-02107.sorted.bam	0	709	0	234	0	0	0	142	0	0	0	30.89	10.21	MSSM-JC-46	Medial Motor Cortex	Control	6.6
uniq_marked_duplicates_CGND-HRA-02108.sorted.bam	0	120	0	105	0	0	0	84	0	0	0	9.14	6.89	MSSM-JC-46	Occipital Cortex	Control	6.7
uniq_marked_duplicates_CGND-HRA-02114.sorted.bam	0	26	0	18	0	0	0	16	0	0	0	0.4	0.35	MSSM-JC-48	Cervical Spinal Cord	Control	5.1
uniq_marked_duplicates_CGND-HRA-02116.sorted.bam	0	311	0	58	0	0	0	33	0	0	0	9.33	1.52	MSSM-JC-48	Thoracic Spinal Cord	Control	7.9
uniq_marked_duplicates_CGND-HRA-02127.sorted.bam	1	290	0.34364	225	1	1	0	156	0.63694	0.63694	0	15.47	10.24	MSSM-JC-53	Lateral Motor Cortex	Control	5.6
uniq_marked_duplicates_CGND-HRA-02128.sorted.bam	0	179	0	129	0	0	0	102	0	0	0	8.96	5.8	MSSM-JC-53	Medial Motor Cortex	Control	5.4
uniq_marked_duplicates_CGND-HRA-02141.sorted.bam	0	817	0	280	0	0	0	158	0	0	0	44.39	14.08	15-209-43	Hippocampus	ALS-TDP	6.2
uniq_marked_duplicates_CGND-HRA-02148.sorted.bam	0	707	0	198	0	0	0	151	0	0	0	104.84	26.47	NEUKN179PH8	Occipital Cortex	ALS-TDP	7.5
uniq_marked_duplicates_CGND-HRA-02156.sorted.bam	0	884	0	92	0	2	0	50	0	3.84615	0	86.16	6.31	NEUYT145HVC	Cerebellum	ALS-TDP	7.9
uniq_marked_duplicates_CGND-HRA-02157.sorted.bam	20	546	3.53356	159	0	0	2	95	0	0	2.06185	42.88	9.88	NEUYT145HVC	Medial Motor Cortex	ALS-TDP	6.8
uniq_marked_duplicates_CGND-HRA-02160.sorted.bam	2	182	1.08695	23	0	0	0	12	0	0	0	13.38	1.98	NEUYT145HVC	Lumbar Spinal Cord	ALS-TDP	7.8
uniq_marked_duplicates_CGND-HRA-02161.sorted.bam	0	823	0	261	0	0	0	160	0	0	0	54.14	14.45	NEUYT145HVC	Frontal Cortex	ALS-TDP	8
uniq_marked_duplicates_CGND-HRA-02163.sorted.bam	0	460	0	41	0	0	0	33	0	0	0	34.1	2.82	NEUPG876HJT	Cerebellum	ALS-TDP	7.4
uniq_marked_duplicates_CGND-HRA-02167.sorted.bam	0	35	0	7	0	0	0	2	0	0	0	1.85	0.23	NEUPG876HJT	Lumbar Spinal Cord	ALS-TDP	7.6
uniq_marked_duplicates_CGND-HRA-02168.sorted.bam	0	734	0	185	0	0	0	129	0	0	0	69.17	14.74	NEUPG876HJT	Frontal Cortex	ALS-TDP	6.5
uniq_marked_duplicates_CGND-HRA-02179.sorted.bam	0	405	0	10	0	0	0	3	0	0	0	36.43	0.75	NEUWT414AYT	Lumbar Spinal Cord	Control	6.8
uniq_marked_duplicates_CGND-HRA-02181.sorted.bam	0	433	0	40	0	0	0	20	0	0	0	112.45	7.62	NEUWT414AYT	Cerebellum	Control	7
uniq_marked_duplicates_CGND-HRA-02220.sorted.bam	0	727	0	56	0	0	0	29	0	0	0	40.78	1.93	NEUXD817GGZ	Cerebellum	ALS/FTLD	7.5
