# Supplementary material for: TDP-43 represses cryptic exon inclusion in the FTD–ALS gene UNC13A
Source: Nature. 2022 Feb 23;603(7899):124–30. doi: 10.1038/s41586-022-04424-7 (PMC8891019; doi:10.1038/s41586-022-04424-7)
Supplement: Supplementary file 10 — Source Data Fig. 4 [file 41586_2022_4424_MOESM10_ESM.xlsx]

## Sheet: Figure 4f
Random ID	Overall group	Disease subtype	Genotype	Genotype_at_SNP_CG	Genotype_at_SNP_AC	Age at onset	Survival years	Sex
1000	FTLD-TDP	FTD	C9ORF72+	C/C	A/A	61	15	M
1001	FTLD-TDP	FTD	C9ORF72+	C/C	A/A	58	11.9986	F
1002	FTLD-TDP	FTD	C9ORF72+	C/C	A/A	60	10	M
1003	FTLD-TDP	FTD	C9ORF72+	C/C	A/A	70.43	4.00121	F
1004	FTLD-TDP	FTD	C9ORF72+	G/G	C/C	59.05	2.99517	F
1005	FTLD-TDP	FTD	C9ORF72+	C/C	A/A	44	12.2245	F
1006	FTLD-TDP	FTD	C9ORF72+	C/G	A/C	68.64	5.99929	M
1007	FTLD-TDP	FTD	C9ORF72+	C/C	A/A	53	3	F
1008	FTLD-TDP	FTD	C9ORF72+	C/C	A/A	61.65	3.99819	F
1009	FTLD-TDP	FTD	C9ORF72+	C/G	A/C	78	5	F
1010	FTLD-TDP	FTD	C9ORF72+	C/C	A/A	67.432	8.16283	M
1011	FTLD-TDP	FTD	C9ORF72+	C/C	A/A	75	8	F
1012	FTLD-TDP	FTD	C9ORF72+	C/C	A/A	74.12	11.9991	M
1013	FTLD-TDP	FTD	C9ORF72+	C/C	A/A	70.35	2.00318	M
1014	FTLD-TDP	FTD	C9ORF72+	C/G	A/C	65.84	4.99641	M
1015	FTLD-TDP	FTD	C9ORF72+	C/G	A/C	74.79	7.00055	M
1016	FTLD-TDP	FTD	C9ORF72+	C/C	A/A	66.3395	6.2135	F
1017	FTLD-TDP	FTD	C9ORF72+	G/G	C/C	55	8.60027	M
1018	FTLD-TDP	FTD	C9ORF72+	C/G	A/C	68	5.88638	M
1019	FTLD-TDP	FTD	C9ORF72+	C/G	A/C	70	10.1916	M
1020	FTLD-TDP	FTD	C9ORF72+	C/C	A/A	76.42	14.0003	F
1021	FTLD-TDP	FTD	C9ORF72+	C/G	A/C	65	6.40041	M
1022	FTLD-TDP	FTD	C9ORF72+	C/C	A/C	NA	NA	M
1023	FTLD-TDP	FTD	C9ORF72+	C/G	A/C	63.1471	3.13075	M
1024	FTLD-TDP	FTD	C9ORF72+	C/C	A/A	55.5713	6.19183	M
1025	FTLD-TDP	FTD	C9ORF72+	C/G	A/C	45.118	7.31457	M
1026	FTLD-TDP	FTD	C9ORF72+	C/C	A/A	69.55	14.9976	F
1027	FTLD-TDP	FTD	C9ORF72+	C/G	A/C	NA	NA	M
1028	FTLD-TDP	FTD	C9ORF72+	C/C	A/A	55.21	11.0049	M
1029	FTLD-TDP	FTD	C9ORF72+	G/G	C/C	61.45	3.00175	F
1030	FTLD-TDP	FTD	C9ORF72+	C/G	A/C	61.94	11.0046	M
1031	FTLD-TDP	FTD	C9ORF72+	C/C	A/A	51.14	6.00168	M
1032	FTLD-TDP	FTD	C9ORF72+	C/C	A/A	NA	NA	M
1033	FTLD-TDP	FTD/MND	C9ORF72+	C/G	A/C	63.6851	3.58385	F
1034	FTLD-TDP	FTD/MND	C9ORF72+	G/G	C/C	57.3114	2.33812	M
1035	FTLD-TDP	FTD/MND	C9ORF72+	C/G	A/C	NA	NA	F
1036	FTLD-TDP	FTD/MND	C9ORF72+	G/G	C/C	57.7495	3.66872	M
1037	FTLD-TDP	FTD/MND	C9ORF72+	C/G	A/C	66.245	1.73306	M
1038	FTLD-TDP	FTD/MND	C9ORF72+	C/C	A/A	65.4839	2.65298	F
1039	FTLD-TDP	FTD/MND	C9ORF72+	C/C	A/A	59.0801	1.07598	M
1040	FTLD-TDP	FTD/MND	C9ORF72+	C/G	A/C	65	5.58453	M
1041	FTLD-TDP	FTD/MND	C9ORF72+	C/G	A/C	56	5.99042	M
1042	FTLD-TDP	FTD/MND	C9ORF72+	G/G	C/C	NA	NA	M
1043	FTLD-TDP	FTD/MND	C9ORF72+	C/C	A/A	49.6547	2.70394	F
1044	FTLD-TDP	FTD/MND	C9ORF72+	C/G	A/C	53.27	7.00105	F
1045	FTLD-TDP	FTD/MND	C9ORF72+	C/G	A/C	65	6.73717	F
1046	FTLD-TDP	FTD/MND	C9ORF72+	C/C	A/A	73.6443	6.74723	M
1047	FTLD-TDP	FTD/MND	C9ORF72+	C/G	A/C	55	8.73443	M
1048	FTLD-TDP	FTD/MND	C9ORF72+	G/G	C/C	52.1626	2.64639	F
1049	FTLD-TDP	FTD/MND	C9ORF72+	C/G	A/C	58.23	4.00135	M
1050	FTLD-TDP	FTD/MND	C9ORF72+	C/G	A/C	51.55	3.99552	F
1051	FTLD-TDP	FTD/MND	C9ORF72+	C/C	A/A	66.5532	10.416	M
1052	FTLD-TDP	FTD/MND	C9ORF72+	G/G	C/C	47.38	4.00398	F
1053	FTLD-TDP	FTD/MND	C9ORF72+	G/G	C/C	NA	NA	F
1054	FTLD-TDP	FTD/MND	C9ORF72+	G/G	C/C	65.25	3.99846	M
1055	FTLD-TDP	FTD/MND	C9ORF72+	C/G	A/C	60.52	1.00498	M
1056	FTLD-TDP	FTD	Sporadic	G/G	C/C	70.53	22.0039	F
1057	FTLD-TDP	FTD	Sporadic	C/C	A/A	61.85	15.0042	F
1058	FTLD-TDP	FTD	Sporadic	C/C	A/A	61.88	8.99748	M
1059	FTLD-TDP	FTD	Sporadic	C/C	A/A	58.71	7.00116	M
1060	FTLD-TDP	FTD	Sporadic	C/C	A/A	67.28	3.99721	F
1061	FTLD-TDP	FTD	Sporadic	C/G	A/C	62.88	12.003	M
1062	FTLD-TDP	FTD	Sporadic	C/C	A/A	63.68	4.00241	M
1063	FTLD-TDP	FTD	Sporadic	C/C	A/A	NA	NA	M
1064	FTLD-TDP	FTD	Sporadic	C/G	A/C	74.86	7.99558	F
1065	FTLD-TDP	FTD	Sporadic	G/G	C/C	60.1	13.0034	F
1066	FTLD-TDP	FTD	Sporadic	C/C	A/A	69.21	14.9953	M
1067	FTLD-TDP	FTD	Sporadic	C/C	A/C	54.86	14.9963	F
1068	FTLD-TDP	FTD/MND	Sporadic	C/G	A/C	58.3326	2.82546	M
1069	FTLD-TDP	FTD/MND	Sporadic	C/C	A/A	57.2567	3.03901	M
1070	FTLD-TDP	FTD/MND	Sporadic	C/C	A/A	69.347	2.47228	F
1071	FTLD-TDP	FTD/MND	Sporadic	C/C	A/C	62.89	7.00185	F
1072	FTLD-TDP	FTD/MND	Sporadic	C/G	A/C	56.9	5.00007	F
1073	FTLD-TDP	FTD/MND	Sporadic	C/C	A/A	66	6.14784	M
1074	FTLD-TDP	FTD/MND	Sporadic	G/G	C/C	47.03	5.99943	M
1075	FTLD-TDP	FTD/MND	Sporadic	C/G	A/C	65	2.34292	M
1076	FTLD-TDP	FTD/MND	Sporadic	C/G	A/C	67.78	2.00234	M
1077	FTLD-TDP	FTD/MND	Sporadic	C/C	A/A	73	4.00205	M
1078	FTLD-TDP	FTD	Sporadic	C/G	A/C	80.65	4.00161	F
1079	FTLD-TDP	FTD	Sporadic	G/G	C/C	NA	NA	M
1080	FTLD-TDP	FTD	Sporadic	C/C	A/A	63.57	4.0029	M
1081	FTLD-TDP	FTD	Sporadic	C/G	A/C	60.6	8.00233	M
1082	FTLD-TDP	FTD	Sporadic	C/G	A/C	62.26	8.00146	F
1083	FTLD-TDP	FTD	Sporadic	G/G	C/C	75.6	4.00027	M
1084	FTLD-TDP	FTD	Sporadic	C/G	A/C	80.82	7.00478	F
1085	FTLD-TDP	FTD	Sporadic	C/C	A/A	62.69	8.00405	M
1086	FTLD-TDP	FTD	Sporadic	C/G	A/C	72.9078	8.70755	M
1087	FTLD-TDP	FTD	Sporadic	C/C	A/A	85.7	12.0002	F
1088	FTLD-TDP	FTD	Sporadic	C/C	A/A	64.8419	11.1581	F
1089	FTLD-TDP	FTD	Sporadic	C/C	A/A	64	14	F
1090	FTLD-TDP	FTD	Sporadic	G/G	C/C	NA	NA	M
1091	FTLD-TDP	FTD	Sporadic	C/C	A/A	76	7	F
1092	FTLD-TDP	FTD	Sporadic	C/G	A/C	66	10	M
1093	FTLD-TDP	FTD	Sporadic	C/C	A/A	75.61	4.00123	F
1094	FTLD-TDP	FTD	Sporadic	C/C	A/A	58	9	F
1095	FTLD-TDP	FTD	Sporadic	C/G	A/C	46	15	M
1096	FTLD-TDP	FTD	Sporadic	C/C	A/A	71	12	F
1097	FTLD-TDP	FTD	Sporadic	C/C	A/A	71.92	14.0047	M
1098	FTLD-TDP	FTD	Sporadic	C/G	A/C	66.42	18.9982	M
1099	FTLD-TDP	FTD	Sporadic	C/G	A/C	65.8111	10.1533	M
1100	FTLD-TDP	FTD	Sporadic	C/G	A/C	65.4	10.0004	M
1101	FTLD-TDP	FTD	Sporadic	C/C	A/A	69.84	13.0046	F
1102	FTLD-TDP	FTD	Sporadic	C/C	A/A	NA	NA	M
1103	FTLD-TDP	FTD	Sporadic	C/C	C/C	62.57	13.9995	M
1104	FTLD-TDP	FTD	Sporadic	C/G	A/C	73.9	10.0042	M
1105	FTLD-TDP	FTD	Sporadic	C/G	A/C	70.56	11.0033	F
1106	FTLD-TDP	FTD	Sporadic	C/C	A/A	62.3	15.9998	M
1107	FTLD-TDP	FTD	Sporadic	C/C	A/A	69.69	8.99857	F
1108	FTLD-TDP	FTD	Sporadic	C/G	A/C	75.93	10.0029	F
1109	FTLD-TDP	FTD	Sporadic	C/C	A/A	80.89	2.99501	M
1110	FTLD-TDP	FTD	Sporadic	G/G	C/C	58.95	9.00072	F
1111	FTLD-TDP	FTD	Sporadic	G/G	C/C	NA	NA	F
1112	FTLD-TDP	FTD	Sporadic	C/G	A/C	64.6	11.0003	M
1113	FTLD-TDP	FTD	Sporadic	C/C	A/A	64.4	7.99973	M
1114	FTLD-TDP	FTD	Sporadic	C/C	A/A	78.41	4.99862	F
1115	FTLD-TDP	FTD	Sporadic	C/C	A/A	77.94	5.99703	M
1116	FTLD-TDP	FTD	Sporadic	C/G	A/C	67.0131	20.4804	F
1117	FTLD-TDP	FTD	Sporadic	C/C	A/A	57.2278	8.30268	M
1118	FTLD-TDP	FTD	Sporadic	C/C	A/A	82.86	7.00174	M
1119	FTLD-TDP	FTD	Sporadic	C/G	A/C	73.9235	9.38104	F
1120	FTLD-TDP	FTD	Sporadic	C/C	A/A	76.63	9.99834	M
1121	FTLD-TDP	FTD	Sporadic	C/G	A/C	57.54	13.0035	M
1122	FTLD-TDP	FTD	Sporadic	C/C	A/A	81.15	6.99784	F
1123	FTLD-TDP	FTD	Sporadic	C/G	A/C	70.54	5.99936	M
1124	FTLD-TDP	FTD	Sporadic	C/G	A/C	83.56	16.0047	M
1125	FTLD-TDP	FTD	Sporadic	C/G	A/C	78.19	3.0037	F
1126	FTLD-TDP	FTD	Sporadic	C/C	A/A	63.88	7.00296	M
1127	FTLD-TDP	FTD	Sporadic	C/G	A/C	NA	NA	M
1128	FTLD-TDP	FTD	Sporadic	C/G	A/C	73.31	18.0001	F
1129	FTLD-TDP	FTD	Sporadic	C/G	A/C	60.79	13.0006	M
1130	FTLD-TDP	FTD	Sporadic	C/G	A/C	68.35	16.9998	M
1131	FTLD-TDP	FTD	Sporadic	C/G	A/C	58.5	24.9962	F
1132	FTLD-TDP	FTD	Sporadic	C/C	A/A	61.01	9.9989	F
1133	FTLD-TDP	FTD	Sporadic	C/G	A/C	76.12	7.00115	F
1134	FTLD-TDP	FTD	Sporadic	C/C	A/C	67.37	9.99893	M
1135	FTLD-TDP	FTD	Sporadic	C/C	A/A	51.26	11.9953	F
1136	FTLD-TDP	FTD	Sporadic	C/G	A/C	63.83	15.9975	F
1137	FTLD-TDP	FTD	Sporadic	C/C	A/A	58.36	8.00277	M
1138	FTLD-TDP	FTD	Sporadic	C/C	A/A	58.99	24.9963	M
1139	FTLD-TDP	FTD	Sporadic	C/C	A/A	62.84	13.0012	M
1140	FTLD-TDP	FTD	Sporadic	C/G	A/C	79.79	4.00466	F
1141	FTLD-TDP	FTD	Sporadic	C/C	A/A	82.36	8.00277	F
1142	FTLD-TDP	FTD	Sporadic	G/G	C/C	85.8471	8.34587	F
1143	FTLD-TDP	FTD	Sporadic	C/C	A/A	75.97	9.00467	F
1144	FTLD-TDP	FTD	Sporadic	C/G	A/C	NA	NA	F
1145	FTLD-TDP	FTD	Sporadic	C/C	A/A	56	6	M
1146	FTLD-TDP	FTD	Sporadic	C/C	A/A	NA	NA	M
1147	FTLD-TDP	FTD	Sporadic	C/C	A/A	77.92	7.00266	M
1148	FTLD-TDP	FTD	Sporadic	C/G	A/C	86.43	4.99505	M
1149	FTLD-TDP	FTD	Sporadic	G/G	C/C	70.51	9.00266	F
1150	FTLD-TDP	FTD	Sporadic	C/G	A/C	NA	NA	F
1151	FTLD-TDP	FTD/MND	Sporadic	G/G	C/C	NA	NA	F
1152	FTLD-TDP	FTD/MND	Sporadic	C/G	A/C	NA	NA	M
1153	FTLD-TDP	FTD/MND	Sporadic	C/C	A/A	NA	NA	F
1154	FTLD-TDP	FTD/MND	Sporadic	G/G	C/C	41.47	2.99543	F
1155	FTLD-TDP	FTD/MND	Sporadic	C/G	A/C	NA	NA	M
1156	FTLD-TDP	FTD/MND	Sporadic	G/G	C/C	68.3066	1.34428	M
1157	FTLD-TDP	FTD/MND	Sporadic	C/G	A/C	65.6865	0.613279	F
1158	FTLD-TDP	FTD/MND	Sporadic	G/G	C/C	59.9754	4.79124	M
1159	FTLD-TDP	FTD/MND	Sporadic	C/G	A/C	69.0815	3.65229	F
1160	FTLD-TDP	FTD/MND	Sporadic	G/G	C/C	44.6489	9.78508	F
1161	FTLD-TDP	FTD/MND	Sporadic	C/G	A/C	58.3941	1.93989	M
1162	FTLD-TDP	FTD/MND	Sporadic	G/G	C/C	68.08	2.00077	M
1163	FTLD-TDP	FTD/MND	Sporadic	C/G	A/C	56	7	M
1164	FTLD-TDP	FTD/MND	Sporadic	C/G	A/C	69.51	9.00335	M
1165	FTLD-TDP	FTD/MND	Sporadic	C/G	A/C	69.73	1.00238	F
1166	FTLD-TDP	FTD/MND	Sporadic	C/C	A/A	66.34	0.99744	M
1167	FTLD-TDP	FTD/MND	Sporadic	G/G	C/C	47.0595	2	M
1168	FTLD-TDP	FTD/MND	Sporadic	G/G	C/C	NA	NA	F
1169	FTLD-TDP	FTD/MND	Sporadic	C/G	A/C	69.8578	2.87051	F
1170	FTLD-TDP	FTD/MND	Sporadic	C/G	A/C	78.0112	6.9689	F
1171	FTLD-TDP	FTD/MND	Sporadic	G/G	C/C	52.13	2.99663	M
1172	FTLD-TDP	FTD/MND	Sporadic	G/G	C/C	55.41	8.9952	M
1173	FTLD-TDP	FTD/MND	Sporadic	C/C	A/A	NA	NA	M
1174	FTLD-TDP	FTD/MND	Sporadic	C/G	A/C	82.47	1.00159	M
1175	FTLD-TDP	FTD/MND	Sporadic	C/G	A/C	67.33	4.99854	F
1176	FTLD-TDP	FTD/MND	Sporadic	C/G	A/C	62.64	2.00339	F
1177	FTLD-TDP	FTD/MND	Sporadic	G/G	C/C	74.75	5.00359	F
1178	FTLD-TDP	FTD/MND	Sporadic	C/G	A/C	66.59	0.996585	M
1179	FTLD-TDP	FTD/MND	Sporadic	C/G	A/C	51.6	6.99548	M
1180	FTLD-TDP	FTD/MND	Sporadic	C/G	A/C	47.43	10.0046	F
1181	FTLD-TDP	FTD	GRN+	G/G	C/C	NA	NA	F
1182	FTLD-TDP	FTD	GRN+	C/G	A/C	66	9	F
1183	FTLD-TDP	FTD	GRN+	C/G	A/C	63.01	2.00027	F
1184	FTLD-TDP	FTD	GRN+	C/C	A/A	69.94	16.0039	F
1185	FTLD-TDP	FTD	GRN+	C/G	A/C	60	6	F
1186	FTLD-TDP	FTD	GRN+	C/C	A/A	55.35	7.99839	F
1187	FTLD-TDP	FTD	GRN+	C/G	A/C	58.25	14.9957	M
1188	FTLD-TDP	FTD	GRN+	G/G	C/C	68.75	6.99538	M
1189	FTLD-TDP	FTD	GRN+	C/G	A/C	58	5	M
1190	FTLD-TDP	FTD	GRN+	C/G	A/C	NA	NA	M
1191	FTLD-TDP	FTD	GRN+	C/G	A/C	83	4	F
1192	FTLD-TDP	FTD	GRN+	C/G	A/C	60.07	3.99845	M
1193	FTLD-TDP	FTD	GRN+	C/C	A/A	62	8	F
1194	FTLD-TDP	FTD	GRN+	C/G	A/C	61.34	4.99539	M
1195	FTLD-TDP	FTD	GRN+	C/C	A/A	59.02	4.99643	M
1196	FTLD-TDP	FTD	GRN+	C/C	A/A	55.24	9.99751	F
1197	FTLD-TDP	FTD	GRN+	C/G	A/C	68.58	7.00385	M
1198	FTLD-TDP	FTD	GRN+	C/C	A/C	55.68	8.99625	F
1199	FTLD-TDP	FTD	GRN+	C/G	A/C	66.82	6.9952	M
1200	FTLD-TDP	FTD	GRN+	C/G	A/C	61.57	4.00426	M
1201	FTLD-TDP	FTD	GRN+	C/C	A/A	57.65	2.99613	F
1202	FTLD-TDP	FTD	GRN+	C/G	A/C	NA	NA	F
1203	FTLD-TDP	FTD	GRN+	C/C	A/A	64.06	2.99544	F
1204	FTLD-TDP	FTD	GRN+	C/G	A/C	68.89	3.00322	F
1205	FTLD-TDP	FTD	GRN+	C/C	A/A	50.9	10.0035	M
1206	FTLD-TDP	FTD	GRN+	G/G	C/C	67.59	9.00411	M
1207	FTLD-TDP	FTD	GRN+	C/G	A/C	54.53	6.00388	M
1208	FTLD-TDP	FTD	GRN+	C/C	A/A	63.42	9.99821	F
1209	FTLD-TDP	FTD	GRN+	C/C	A/A	61.98	3.00289	F
1210	FTLD-TDP	FTD	GRN+	C/C	A/A	62.18	10.0007	M
1211	FTLD-TDP	FTD	GRN+	C/C	A/A	54.22	5.99629	M
1212	FTLD-TDP	FTD	GRN+	C/G	A/C	63.43	5.99916	F
1213	FTLD-TDP	FTD	GRN+	C/G	A/C	NA	NA	M
1214	FTLD-TDP	FTD	GRN+	C/G	A/C	NA	NA	M
1215	FTLD-TDP	FTD	GRN+	C/G	A/C	48.27	8.00105	M
1216	FTLD-TDP	FTD	GRN+	C/C	A/A	NA	NA	F
1217	FTLD-TDP	FTD	GRN+	G/G	C/C	NA	NA	F
1218	FTLD-TDP	FTD/MND	GRN+	C/G	A/C	67.1	1.99788	F
1219	FTLD-TDP	FTD	Sporadic	C/G	A/C	75.7	8.99541	M
1220	FTLD-TDP	FTD/MND	Sporadic	C/G	A/C	70.97	6.00467	F
1221	FTLD-TDP	FTD	Sporadic	C/C	A/A	57.32	3.99964	F
1222	FTLD-TDP	FTD	Sporadic	C/G	A/C	64.83	5.00162	M
1223	FTLD-TDP	FTD	Sporadic	C/G	A/C	61.39	19.9981	F
1224	FTLD-TDP	FTD	Sporadic	C/G	A/C	56.98	5.0022	M
1225	FTLD-TDP	FTD	Sporadic	C/G	A/C	39.98	10.0049	M
1226	FTLD-TDP	FTD	Sporadic	C/G	A/C	66.88	14.0043	F
1227	FTLD-TDP	FTD	Sporadic	C/G	A/C	72.24	2.99614	F
1228	FTLD-TDP	FTD	Sporadic	C/G	A/C	59.02	9.99574	M
1229	FTLD-TDP	FTD	Sporadic	C/C	A/A	53.46	4.00475	F
1230	FTLD-TDP	FTD	Sporadic	C/C	A/A	62.75	11.0022	F
1231	FTLD-TDP	FTD	Sporadic	C/G	A/C	65.78	9.00439	F
1232	FTLD-TDP	FTD	Sporadic	C/C	A/A	65.87	12.9965	F
1233	FTLD-TDP	FTD/MND	Sporadic	G/G	C/C	59.96	6.00304	F
1234	FTLD-TDP	FTD/MND	Sporadic	C/G	A/C	58.74	4.99717	M
1235	FTLD-TDP	FTD/MND	Sporadic	G/G	C/C	81.91	4.9976	M
1236	FTLD-TDP	FTD/MND	Sporadic	C/G	A/C	50.65	9.99613	M
1237	FTLD-TDP	FTD/MND	Sporadic	G/G	C/C	64.44	4.99737	M
