# Supplementary material for: TDP-43 represses cryptic exon inclusion in the FTD–ALS gene UNC13A
Source: Nature. 2022 Feb 23;603(7899):124–30. doi: 10.1038/s41586-022-04424-7 (PMC8891019; doi:10.1038/s41586-022-04424-7)
Supplement: Supplementary file 11 — Source Data Extended Data Fig. 3 [file 41586_2022_4424_MOESM11_ESM.xlsx]

## Sheet: Extended Data Figure 3c
	2^(-Delta Delta CT)
	3_CE-21
shCTRL
1	3
2	0
3	0
shTDP-43-guide1
1	5087.7
2	5488.25
3	5068.26
shTDP-43-guide2
1	4466.5
2	4546.84
3	5490.24
