# Supplementary material for: TDP-43 represses cryptic exon inclusion in the FTD–ALS gene UNC13A
Source: Nature. 2022 Feb 23;603(7899):124–30. doi: 10.1038/s41586-022-04424-7 (PMC8891019; doi:10.1038/s41586-022-04424-7)
Supplement: Supplementary file 12 — Source Data Extended Data Fig. 4 [file 41586_2022_4424_MOESM12_ESM.xlsx]

## Sheet: Extended Data Figure 4
KALRN	Gene expression level (normalized to RPLP0 and GAPDH)
	OG	MS
siScramble
1	1.06433	1.23531
2	0.783214	1.07118
3	1.19961	0.755716
siTDP-43
1	0.33868	15.807
2	0.294543	13.6965
3	0.134321	15.7827
RAPGEF6	Gene expression level (normalized to RPLP0 and GAPDH)
	OG	MS
siScramble
1	0.803378	1.12614
2		0.869373
3	1.24474	1.02141
siTDP-43
1	4.9206	0.338061
2	4.34491	0.301197
3	2.70615	0.34155
SYT7	Gene expression level (normalized to RPLP0 and GAPDH)
	OG	MS
siScramble
1	0.817204	0.966322
2	1.10777	0.856763
3	1.10463	1.20786
siTDP-43
1	0.493289	4.94193
2	0.396015	3.88651
3	0.42432	4.20824
