# Supplementary material for: TDP-43 represses cryptic exon inclusion in the FTD–ALS gene UNC13A
Source: Nature. 2022 Feb 23;603(7899):124–30. doi: 10.1038/s41586-022-04424-7 (PMC8891019; doi:10.1038/s41586-022-04424-7)
Supplement: Supplementary file 13 — Source Data Extended Data Fig. 5 [file 41586_2022_4424_MOESM13_ESM.xlsx]

## Sheet: Extended Data Figure 5a
Random ID	Sex	Genotype	Symptom_mian	Symptom_supp	Cryptic Exon RT-qPCR signal	Cryptic Exon RT-qPCR signal (Normalized to the mean of healthy controls)
159	F	CTRL	Healthy control	Healthy control	3.79963e-05	5.76513
158	M	CTRL	Healthy control	Healthy control	0	0
134	M	CTRL	Healthy control	Healthy control	0	0
135	M	CTRL	Healthy control	Healthy control	0	0
140	F	CTRL	Healthy control	Healthy control	1.03509e-05	1.57053
141	M	CTRL	Healthy control	Healthy control	0	0
142	M	CTRL	Healthy control	Healthy control	0	0
143	M	CTRL	Healthy control	Healthy control	0	0
151	F	CTRL	Healthy control	Healthy control	0	0
137	F	CTRL	Healthy control	Healthy control	0	0
138	F	CTRL	Healthy control	Healthy control	0	0
139	M	CTRL	Healthy control	Healthy control	2.5482e-05	3.86636
144	F	CTRL	Healthy control	Healthy control	0	0
145	M	CTRL	Healthy control	Healthy control	4.79824e-06	0.728031
147	F	CTRL	Healthy control	Healthy control	0	0
149	M	CTRL	Healthy control	Healthy control	0	0
150	M	CTRL	Healthy control	Healthy control	1.52016e-05	2.30653
152	M	CTRL	Healthy control	Healthy control	4.54018e-06	0.688876
153	M	CTRL	Healthy control	Healthy control	0	0
154	M	CTRL	Healthy control	Healthy control	0	0
155	F	CTRL	Healthy control	Healthy control	0	0
157	F	CTRL	Healthy control	Healthy control	2.52692e-05	3.83407
133	M	CTRL	Healthy control	Healthy control	0	0
136	F	CTRL	Healthy control	Healthy control	1.80067e-05	2.73214
146	F	CTRL	Healthy control	Healthy control	0	0
148	M	CTRL	Healthy control	Healthy control	0	0
156	F	CTRL	Healthy control	Healthy control	3.63038e-05	5.50833
75	M	Sporadic	FTLD-TDP	FTD	0.000264183	40.0842
79	F	Sporadic	FTLD-TDP	FTD	3.49691e-05	5.30582
81	F	Sporadic	FTLD-TDP	FTD	0.00251744	381.968
84	F	Sporadic	FTLD-TDP	FTD	0.00115697	175.545
85	M	Sporadic	FTLD-TDP	FTD	0	0
87	F	Sporadic	FTLD-TDP	FTD	0.00104353	158.334
89	M	Sporadic	FTLD-TDP	FTD	0.000300642	45.6161
91	F	Sporadic	FTLD-TDP	FTD	0	0
96	F	Sporadic	FTLD-TDP	FTD	8.03328e-05	12.1888
98	M	C9ORF72 +	FTLD-TDP	FTD	0.000129262	19.6128
99	F	C9ORF72 +	FTLD-TDP	FTD	0.000933889	141.698
100	M	C9ORF72 +	FTLD-TDP	FTD	0.00101062	153.34
101	F	C9ORF72 +	FTLD-TDP	FTD	0.000506199	76.8049
103	F	C9ORF72 +	FTLD-TDP	FTD	0.00673596	1022.04
105	M	C9ORF72 +	FTLD-TDP	FTD	0.000416605	63.211
106	F	C9ORF72 +	FTLD-TDP	FTD	0.000647958	98.3139
107	M	C9ORF72 +	FTLD-TDP	FTD	0.00056683	86.0044
108	M	C9ORF72 +	FTLD-TDP	FTD	0.000222524	33.7633
111	F	C9ORF72 +	FTLD-TDP	FTD	0.0011717	177.781
115	F	C9ORF72 +	FTLD-TDP	FTD	0.000175304	26.5987
119	M	C9ORF72 +	FTLD-TDP	FTD	0.00139063	210.999
121	F	C9ORF72 +	FTLD-TDP	FTD	0.000455332	69.087
123	M	C9ORF72 +	FTLD-TDP	FTD	4.87947e-05	7.40357
126	F	GRN +	FTLD-TDP	FTD	0.000467953	71.002
127	F	GRN +	FTLD-TDP	FTD	0.000481052	72.9894
128	F	GRN +	FTLD-TDP	FTD	0.00075169	114.053
131	F	GRN +	FTLD-TDP	FTD	0.000767422	116.44
76	F	Sporadic	FTLD-TDP	FTD	0.000110606	16.7821
78	M	Sporadic	FTLD-TDP	FTD	0.000596253	90.4687
80	M	Sporadic	FTLD-TDP	FTD	0.00011864	18.0011
82	M	Sporadic	FTLD-TDP	FTD	0.000790671	119.968
83	M	Sporadic	FTLD-TDP	FTD	0.000422483	64.1029
86	F	Sporadic	FTLD-TDP	FTD	0.000209363	31.7664
88	F	Sporadic	FTLD-TDP	FTD	0.000406608	61.6942
90	F	Sporadic	FTLD-TDP	FTD	0.000554799	84.179
92	M	Sporadic	FTLD-TDP	FTD	8.2969e-05	12.5888
93	M	Sporadic	FTLD-TDP	FTD	0	0
94	F	Sporadic	FTLD-TDP	FTD	9.95389e-05	15.1029
95	M	Sporadic	FTLD-TDP	FTD	0.000527427	80.0259
102	M	C9ORF72 +	FTLD-TDP	FTD	0.000666106	101.067
104	F	C9ORF72 +	FTLD-TDP	FTD	8.45568e-05	12.8297
109	M	C9ORF72 +	FTLD-TDP	FTD	0.00034	51.5877
110	M	C9ORF72 +	FTLD-TDP	FTD	0.00197482	299.637
113	M	C9ORF72 +	FTLD-TDP	FTD	5.39541e-05	8.18638
114	M	C9ORF72 +	FTLD-TDP	FTD	0.00125359	190.206
116	M	C9ORF72 +	FTLD-TDP	FTD	0.00204036	309.582
117	M	C9ORF72 +	FTLD-TDP	FTD	0.001721	261.125
118	M	C9ORF72 +	FTLD-TDP	FTD	0.00285884	433.768
120	M	C9ORF72 +	FTLD-TDP	FTD	0.00104888	159.146
122	M	C9ORF72 +	FTLD-TDP	FTD	0.00292977	444.53
124	M	GRN +	FTLD-TDP	FTD	0.00213948	324.62
125	F	GRN +	FTLD-TDP	FTD	0.000884776	134.246
129	M	GRN +	FTLD-TDP	FTD	0.00024563	37.2691
130	F	GRN +	FTLD-TDP	FTD	0.000768716	116.636
132	M	GRN +	FTLD-TDP	FTD	0.0036388	552.111
77	F	Sporadic	FTLD-TDP	FTD	0.00373012	565.967
97	F	Sporadic	FTLD-TDP	FTD	0.000232577	35.2887
112	M	C9ORF72 +	FTLD-TDP	FTD	0.00200468	304.167
45	F	Sporadic	FTLD-TDP	ALS/FTD	0.000983561	149.235
46	F	Sporadic	FTLD-TDP	ALS/FTD	0.000160413	24.3393
59	F	C9ORF72 +	FTLD-TDP	ALS/FTD	7.51567e-05	11.4034
60	M	C9ORF72 +	FTLD-TDP	ALS/FTD	0.000173889	26.3839
64	F	C9ORF72 +	FTLD-TDP	ALS/FTD	0.000860116	130.504
67	M	C9ORF72 +	FTLD-TDP	ALS/FTD	0.000145721	22.11
72	M	C9ORF72 +	FTLD-TDP	ALS/FTD	1.83295e-05	2.78112
43	F	Sporadic	FTLD-TDP	ALS/FTD	0.000103933	15.7696
44	F	Sporadic	FTLD-TDP	ALS/FTD	0.000227125	34.4613
47	M	Sporadic	FTLD-TDP	ALS/FTD	0.000409944	62.2003
48	M	Sporadic	FTLD-TDP	ALS/FTD	0.000211375	32.0717
49	M	Sporadic	FTLD-TDP	ALS/FTD	0	0
50	F	Sporadic	FTLD-TDP	ALS/FTD	0.000844748	128.173
52	F	Sporadic	FTLD-TDP	ALS/FTD	0.000873785	132.578
53	F	Sporadic	FTLD-TDP	ALS/FTD	0.000715892	108.621
54	F	C9ORF72 +	FTLD-TDP	ALS/FTD	0.00150269	228.002
56	F	C9ORF72 +	FTLD-TDP	ALS/FTD	0.000266443	40.427
58	M	C9ORF72 +	FTLD-TDP	ALS/FTD	0.000163741	24.8443
61	M	C9ORF72 +	FTLD-TDP	ALS/FTD	0.000861811	130.761
65	F	C9ORF72 +	FTLD-TDP	ALS/FTD	0.00290885	441.357
66	F	C9ORF72 +	FTLD-TDP	ALS/FTD	0.00161832	245.545
68	M	C9ORF72 +	FTLD-TDP	ALS/FTD	0.000311124	47.2064
70	M	C9ORF72 +	FTLD-TDP	ALS/FTD	0.00329672	500.208
71	F	C9ORF72 +	FTLD-TDP	ALS/FTD	0.00188056	285.335
74	M	C9ORF72 +	FTLD-TDP	ALS/FTD	0.000174282	26.4436
51	M	Sporadic	FTLD-TDP	ALS/FTD	0.000704598	106.908
55	M	C9ORF72 +	FTLD-TDP	ALS/FTD	0.00025045	38.0004
57	M	C9ORF72 +	FTLD-TDP	ALS/FTD	0.000167871	25.4709
62	M	C9ORF72 +	FTLD-TDP	ALS/FTD	0.00180915	274.501
63	F	C9ORF72 +	FTLD-TDP	ALS/FTD	0.00702454	1065.82
69	F	C9ORF72 +	FTLD-TDP	ALS/FTD	0.00489386	742.539
73	F	C9ORF72 +	FTLD-TDP	ALS/FTD	0.00245886	373.08

## Sheet: Extended Data Figure 5c
Random ID	Sex	Genotype	Symptom_main	Symptom_supp	UNC13A CRYPTIC 3/geomean	Cryptic Exon RT-qPCR signal (Normalized to the mean of healthy controls)	pTDP-43
75	M	Sporadic	FTLD-TDP	FTD	0.000264183	40.0842	9956.52
79	F	Sporadic	FTLD-TDP	FTD	3.49691e-05	5.30582	1235.64
81	F	Sporadic	FTLD-TDP	FTD	0.00251744	381.968	6104.85
84	F	Sporadic	FTLD-TDP	FTD	0.00115697	175.545	10708.7
85	M	Sporadic	FTLD-TDP	FTD	0	0	1128.43
87	F	Sporadic	FTLD-TDP	FTD	0.00104353	158.334	10292.4
89	M	Sporadic	FTLD-TDP	FTD	0.000300642	45.6161	8011.35
91	F	Sporadic	FTLD-TDP	FTD	0	0	2196.58
96	F	Sporadic	FTLD-TDP	FTD	8.03328e-05	12.1888	2264.43
98	M	C9ORF72+	FTLD-TDP	FTD	0.000129262	19.6128	1718.7
99	F	C9ORF72+	FTLD-TDP	FTD	0.000933889	141.698	10581.4
100	M	C9ORF72+	FTLD-TDP	FTD	0.00101062	153.34	2287.24
101	F	C9ORF72+	FTLD-TDP	FTD	0.000506199	76.8049	1150.76
103	F	C9ORF72+	FTLD-TDP	FTD	0.00673596	1022.04	19114.1
105	M	C9ORF72+	FTLD-TDP	FTD	0.000416605	63.211	3947.78
106	F	C9ORF72+	FTLD-TDP	FTD	0.000647958	98.3139	1012.75
107	M	C9ORF72+	FTLD-TDP	FTD	0.00056683	86.0044	9576.42
108	M	C9ORF72+	FTLD-TDP	FTD	0.000222524	33.7633	1420.54
111	F	C9ORF72+	FTLD-TDP	FTD	0.0011717	177.781	1975.8
115	F	C9ORF72+	FTLD-TDP	FTD	0.000175304	26.5987	4477.95
119	M	C9ORF72+	FTLD-TDP	FTD	0.00139063	210.999	26860.9
121	F	C9ORF72+	FTLD-TDP	FTD	0.000455332	69.087	12909.4
123	M	C9ORF72+	FTLD-TDP	FTD	4.87947e-05	7.40357	2539.61
126	F	GRN+	FTLD-TDP	FTD	0.000467953	71.002	8288.43
127	F	GRN+	FTLD-TDP	FTD	0.000481052	72.9894	5861.6
128	F	GRN+	FTLD-TDP	FTD	0.00075169	114.053	5721.68
131	F	GRN+	FTLD-TDP	FTD	0.000767422	116.44	5346.34
76	F	Sporadic	FTLD-TDP	FTD	0.000110606	16.7821	740.48
78	M	Sporadic	FTLD-TDP	FTD	0.000596253	90.4687	17513.9
80	M	Sporadic	FTLD-TDP	FTD	0.00011864	18.0011	7696.01
82	M	Sporadic	FTLD-TDP	FTD	0.000790671	119.968	1273.5
83	M	Sporadic	FTLD-TDP	FTD	0.000422483	64.1029	10398.5
86	F	Sporadic	FTLD-TDP	FTD	0.000209363	31.7664	417.69
88	F	Sporadic	FTLD-TDP	FTD	0.000406608	61.6942	2636.52
90	F	Sporadic	FTLD-TDP	FTD	0.000554799	84.179	5723.53
92	M	Sporadic	FTLD-TDP	FTD	8.2969e-05	12.5888	10048.1
93	M	Sporadic	FTLD-TDP	FTD	0	0	1069.16
94	F	Sporadic	FTLD-TDP	FTD	9.95389e-05	15.1029	1920.45
95	M	Sporadic	FTLD-TDP	FTD	0.000527427	80.0259	7824.29
102	M	C9ORF72+	FTLD-TDP	FTD	0.000666106	101.067	1798.32
104	F	C9ORF72+	FTLD-TDP	FTD	8.45568e-05	12.8297	9883.37
109	M	C9ORF72+	FTLD-TDP	FTD	0.00034	51.5877	13765.9
110	M	C9ORF72+	FTLD-TDP	FTD	0.00197482	299.637	9038.03
113	M	C9ORF72+	FTLD-TDP	FTD	5.39541e-05	8.18638	2823.11
114	M	C9ORF72+	FTLD-TDP	FTD	0.00125359	190.206	2820.96
116	M	C9ORF72+	FTLD-TDP	FTD	0.00204036	309.582	12415.9
117	M	C9ORF72+	FTLD-TDP	FTD	0.001721	261.125	11405.4
118	M	C9ORF72+	FTLD-TDP	FTD	0.00285884	433.768	11559.5
120	M	C9ORF72+	FTLD-TDP	FTD	0.00104888	159.146	6571.11
122	M	C9ORF72+	FTLD-TDP	FTD	0.00292977	444.53	11379.4
124	M	GRN+	FTLD-TDP	FTD	0.00213948	324.62	6033.6
125	F	GRN+	FTLD-TDP	FTD	0.000884776	134.246	8810.88
129	M	GRN+	FTLD-TDP	FTD	0.00024563	37.2691	569.58
130	F	GRN+	FTLD-TDP	FTD	0.000768716	116.636	28309.6
132	M	GRN+	FTLD-TDP	FTD	0.0036388	552.111	18719.2
77	F	Sporadic	FTLD-TDP	FTD	0.00373012	565.967	11635.1
97	F	Sporadic	FTLD-TDP	FTD	0.000232577	35.2887	3255.01
112	M	C9ORF72+	FTLD-TDP	FTD	0.00200468	304.167	11337.6
45	F	Sporadic	FTLD-TDP	ALS/FTD	0.000983561	149.235	7215.32
46	F	Sporadic	FTLD-TDP	ALS/FTD	0.000160413	24.3393	1292.37
59	F	C9ORF72+	FTLD-TDP	ALS/FTD	7.51567e-05	11.4034	2062.36
60	M	C9ORF72+	FTLD-TDP	ALS/FTD	0.000173889	26.3839	6518.4
64	F	C9ORF72+	FTLD-TDP	ALS/FTD	0.000860116	130.504	4917.56
67	M	C9ORF72+	FTLD-TDP	ALS/FTD	0.000145721	22.11	2657.49
72	M	C9ORF72+	FTLD-TDP	ALS/FTD	1.83295e-05	2.78112	539.97
43	F	Sporadic	FTLD-TDP	ALS/FTD	0.000103933	15.7696	5053.9
44	F	Sporadic	FTLD-TDP	ALS/FTD	0.000227125	34.4613	12334.9
47	M	Sporadic	FTLD-TDP	ALS/FTD	0.000409944	62.2003	3807.39
48	M	Sporadic	FTLD-TDP	ALS/FTD	0.000211375	32.0717	5675.92
49	M	Sporadic	FTLD-TDP	ALS/FTD	0	0	404.74
50	F	Sporadic	FTLD-TDP	ALS/FTD	0.000844748	128.173	4427.59
52	F	Sporadic	FTLD-TDP	ALS/FTD	0.000873785	132.578	6023.35
53	F	Sporadic	FTLD-TDP	ALS/FTD	0.000715892	108.621	10892.2
54	F	C9ORF72+	FTLD-TDP	ALS/FTD	0.00150269	228.002	6913.49
56	F	C9ORF72+	FTLD-TDP	ALS/FTD	0.000266443	40.427	877.43
58	M	C9ORF72+	FTLD-TDP	ALS/FTD	0.000163741	24.8443	3285.34
61	M	C9ORF72+	FTLD-TDP	ALS/FTD	0.000861811	130.761	17156.6
65	F	C9ORF72+	FTLD-TDP	ALS/FTD	0.00290885	441.357	19370.1
66	F	C9ORF72+	FTLD-TDP	ALS/FTD	0.00161832	245.545	6014.81
68	M	C9ORF72+	FTLD-TDP	ALS/FTD	0.000311124	47.2064	1313.57
70	M	C9ORF72+	FTLD-TDP	ALS/FTD	0.00329672	500.208	20051.2
71	F	C9ORF72+	FTLD-TDP	ALS/FTD	0.00188056	285.335	37108.5
74	M	C9ORF72+	FTLD-TDP	ALS/FTD	0.000174282	26.4436	8180.2
51	M	Sporadic	FTLD-TDP	ALS/FTD	0.000704598	106.908	8527.43
55	M	C9ORF72+	FTLD-TDP	ALS/FTD	0.00025045	38.0004	5185.81
57	M	C9ORF72+	FTLD-TDP	ALS/FTD	0.000167871	25.4709	2635.07
62	M	C9ORF72+	FTLD-TDP	ALS/FTD	0.00180915	274.501	610.78
63	F	C9ORF72+	FTLD-TDP	ALS/FTD	0.00702454	1065.82	18077.5
69	F	C9ORF72+	FTLD-TDP	ALS/FTD	0.00489386	742.539	25654.7
73	F	C9ORF72+	FTLD-TDP	ALS/FTD	0.00245886	373.08	17297.4
