# Supplementary material for: TDP-43 represses cryptic exon inclusion in the FTD–ALS gene UNC13A
Source: Nature. 2022 Feb 23;603(7899):124–30. doi: 10.1038/s41586-022-04424-7 (PMC8891019; doi:10.1038/s41586-022-04424-7)
Supplement: Supplementary file 14 — Source Data Extended Data Fig. 6 [file 41586_2022_4424_MOESM14_ESM.xlsx]

## Sheet: Extended Data Figure 6b
Case No	Image	Number of UNC13A cryptic exon puncta
FTD-MND 1	1	29
	2	14
	3	8
	4	6
	5	4
	6	0
FTD-MND 2	1	8
	2	2
	3	4
	4	4
	5	1
	6	10
FTD-MND 3	1	1
	2	1
	3	1
	4	0
	5	4
	6	1
FTD-MND 4	1	11
	2	8
	3	1
	4	5
	5	8
	6	3
Control 1	1	1
	2	1
	3	1
	4	0
	5	1
	6	0
Control 2	1	1
	2	0
	3	0
	4	1
	5	1
	6	1
Control 3	1	0
	2	0
	3	0
	4	1
	5	0
	6	0

## Sheet: Extended Data Figure 6e
Case No	Image	Number of UNC13A mRNA puncta
FTD-MND 1	1	264
	2	290
	3	339
	4	345
	5	307
	6	216
FTD-MND 2	1	199
	2	170
	3	142
	4	140
	5	123
	6	103
FTD-MND 3	1	34
	2	55
	3	49
	4	53
	5	42
	6	35
FTD-MND 4	1	32
	2	31
	3	23
	4	48
	5	34
	6	21
Control 1	1	241
	2	260
	3	247
	4	251
	5	196
	6	269
Control 2	1	257
	2	233
	3	222
	4	187
	5	235
	6	232
Control 3	1	297
	2	351
	3	279
	4	298
	5	277
	6	326
