# Supplementary material for: TDP-43 represses cryptic exon inclusion in the FTD–ALS gene UNC13A
Source: Nature. 2022 Feb 23;603(7899):124–30. doi: 10.1038/s41586-022-04424-7 (PMC8891019; doi:10.1038/s41586-022-04424-7)
Supplement: Supplementary file 15 — Source Data Extended Data Fig. 7 [file 41586_2022_4424_MOESM15_ESM.xlsx]

## Sheet: Extended Data Figure 7e
Random ID	Sex	Genotype	Symptom	UNC13A CRYPTIC 3/geomean	Cryptic Exon RT-qPCR signal (Normalized to the mean of healthy controls)	pTDP-43	Genotype_at_SNP_CG	Genotype_at_SNP_AC	Age at onset	Survival years
75	M	Sporadic	FTD	0.000264183	40.0842	9956.52	C/C	A/A	63.57	4.0029
79	F	Sporadic	FTD	3.49691e-05	5.30582	1235.64	C/C	A/A	64.8419	11.1581
81	F	Sporadic	FTD	0.00251744	381.968	6104.85	C/C	A/A	71	12
84	F	Sporadic	FTD	0.00115697	175.545	10708.7	C/C	A/A	84.14	2.001
85	M	Sporadic	FTD	0	0	1128.43	C/C	A/A	62.3	15.9998
87	F	Sporadic	FTD	0.00104353	158.334	10292.4	C/C	A/A	78.41	4.99862
89	M	Sporadic	FTD	0.000300642	45.6161	8011.35	C/C	A/A	57.2278	8.30268
91	F	Sporadic	FTD	0	0	2196.58	C/C	A/A	81.15	6.99784
96	F	Sporadic	FTD	8.03328e-05	12.1888	2264.43	C/C	A/A	82.36	8.00277
98	M	C9ORF72+	FTD	0.000129262	19.6128	1718.7	C/C	A/A	61	15
99	F	C9ORF72+	FTD	0.000933889	141.698	10581.4	C/C	A/A	58	11.9986
100	M	C9ORF72+	FTD	0.00101062	153.34	2287.24	C/C	A/A	60	10
101	F	C9ORF72+	FTD	0.000506199	76.8049	1150.76	C/C	A/A	44	12.2245
103	F	C9ORF72+	FTD	0.00673596	1022.04	19114.1	C/C	A/A	53	3
105	M	C9ORF72+	FTD	0.000416605	63.211	3947.78	C/C	A/A	67.432	8.16283
106	F	C9ORF72+	FTD	0.000647958	98.3139	1012.75	C/C	A/A	75	8
107	M	C9ORF72+	FTD	0.00056683	86.0044	9576.42	C/C	A/A	74.12	11.9991
108	M	C9ORF72+	FTD	0.000222524	33.7633	1420.54	C/C	A/A	70.35	2.00318
111	F	C9ORF72+	FTD	0.0011717	177.781	1975.8	C/C	A/A	66.3395	6.2135
115	F	C9ORF72+	FTD	0.000175304	26.5987	4477.95	C/C	A/A	76.42	14.0003
119	M	C9ORF72+	FTD	0.00139063	210.999	26860.9	C/C	A/A	55.5713	6.19183
121	F	C9ORF72+	FTD	0.000455332	69.087	12909.4	C/C	A/A	69.55	14.9976
123	M	C9ORF72+	FTD	4.87947e-05	7.40357	2539.61	C/C	A/A	55.21	11.0049
126	F	GRN+	FTD	0.000467953	71.002	8288.43	C/C	A/A	64.06	2.99544
127	F	GRN+	FTD	0.000481052	72.9894	5861.6	C/C	A/A	55.24	9.99751
128	F	GRN+	FTD	0.00075169	114.053	5721.68	C/C	A/A	55.35	7.99839
131	F	GRN+	FTD	0.000767422	116.44	5346.34	C/C	A/A	69.94	16.0039
76	F	Sporadic	FTD	0.000110606	16.7821	740.48	C/G	A/C	80.82	7.00478
78	M	Sporadic	FTD	0.000596253	90.4687	17513.9	C/G	A/C	72.9078	8.70755
80	M	Sporadic	FTD	0.00011864	18.0011	7696.01	C/G	A/C	74	3
82	M	Sporadic	FTD	0.000790671	119.968	1273.5	C/G	A/C	65.8111	10.1533
83	M	Sporadic	FTD	0.000422483	64.1029	10398.5	C/G	A/C	73.9	10.0042
86	F	Sporadic	FTD	0.000209363	31.7664	417.69	C/G	A/C	75.93	10.0029
88	F	Sporadic	FTD	0.000406608	61.6942	2636.52	C/G	A/C	67.0131	20.4804
90	F	Sporadic	FTD	0.000554799	84.179	5723.53	C/G	A/C	73.9235	9.38104
92	M	Sporadic	FTD	8.2969e-05	12.5888	10048.1	C/G	A/C	70.54	5.99936
93	M	Sporadic	FTD	0	0	1069.16	C/G	A/C	83.56	16.0047
94	F	Sporadic	FTD	9.95389e-05	15.1029	1920.45	C/G	A/C	78.19	3.0037
95	M	Sporadic	FTD	0.000527427	80.0259	7824.29	C/G	A/C
102	M	C9ORF72+	FTD	0.000666106	101.067	1798.32	C/G	A/C	68.64	5.99929
104	F	C9ORF72+	FTD	8.45568e-05	12.8297	9883.37	C/G	A/C	78	5
109	M	C9ORF72+	FTD	0.00034	51.5877	13765.9	C/G	A/C	65.84	4.99641
110	M	C9ORF72+	FTD	0.00197482	299.637	9038.03	C/G	A/C	74.79	7.00055
113	M	C9ORF72+	FTD	5.39541e-05	8.18638	2823.11	C/G	A/C	68	5.88638
114	M	C9ORF72+	FTD	0.00125359	190.206	2820.96	C/G	A/C	70	10.1916
116	M	C9ORF72+	FTD	0.00204036	309.582	12415.9	C/G	A/C	65	6.40041
117	M	C9ORF72+	FTD	0.001721	261.125	11405.4	C/C	A/C
118	M	C9ORF72+	FTD	0.00285884	433.768	11559.5	C/G	A/C	63.1471	3.13075
120	M	C9ORF72+	FTD	0.00104888	159.146	6571.11	C/G	A/C	45.118	7.31457
122	M	C9ORF72+	FTD	0.00292977	444.53	11379.4	C/G	A/C
124	M	GRN+	FTD	0.00213948	324.62	6033.6	C/G	A/C	58	5
125	F	GRN+	FTD	0.000884776	134.246	8810.88	C/G	A/C	66	9
129	M	GRN+	FTD	0.00024563	37.2691	569.58	C/G	A/C	66.82	6.9952
130	F	GRN+	FTD	0.000768716	116.636	28309.6	C/G	A/C	60	6
132	M	GRN+	FTD	0.0036388	552.111	18719.2	C/G	A/C	68.58	7.00385
77	F	Sporadic	FTD	0.00373012	565.967	11635.1	G/G	C/C	74	5
97	F	Sporadic	FTD	0.000232577	35.2887	3255.01	G/G	C/C	85.8471	8.34587
112	M	C9ORF72+	FTD	0.00200468	304.167	11337.6	G/G	C/C	55	8.60027
45	F	Sporadic	ALS/FTD	0.000983561	149.235	7215.32	C/C	A/A	57.1663	20
46	F	Sporadic	ALS/FTD	0.000160413	24.3393	1292.37	C/C	A/A	70.85	1.99873
59	F	C9ORF72+	ALS/FTD	7.51567e-05	11.4034	2062.36	C/C	A/A	65.4839	2.65298
60	M	C9ORF72+	ALS/FTD	0.000173889	26.3839	6518.4	C/C	A/A	59.0801	1.07598
64	F	C9ORF72+	ALS/FTD	0.000860116	130.504	4917.56	C/C	A/A	49.6547	2.70394
67	M	C9ORF72+	ALS/FTD	0.000145721	22.11	2657.49	C/C	A/A	73.6443	6.74723
72	M	C9ORF72+	ALS/FTD	1.83295e-05	2.78112	539.97	C/C	A/A	66.5532	10.416
43	F	Sporadic	ALS/FTD	0.000103933	15.7696	5053.9	C/G	A/C	65.6865	0.613279
44	F	Sporadic	ALS/FTD	0.000227125	34.4613	12334.9	C/G	A/C	69.0815	3.65229
47	M	Sporadic	ALS/FTD	0.000409944	62.2003	3807.39	C/G	A/C	58.3941	1.93989
48	M	Sporadic	ALS/FTD	0.000211375	32.0717	5675.92	C/G	A/C	56	7
49	M	Sporadic	ALS/FTD	0	0	404.74	C/G	A/C	69.51	9.00335
50	F	Sporadic	ALS/FTD	0.000844748	128.173	4427.59	C/G	A/C	69.73	1.00238
52	F	Sporadic	ALS/FTD	0.000873785	132.578	6023.35	C/G	A/C	69.8578	2.87051
53	F	Sporadic	ALS/FTD	0.000715892	108.621	10892.2	C/G	A/C	78.0112	6.9689
54	F	C9ORF72+	ALS/FTD	0.00150269	228.002	6913.49	C/G	A/C	63.6851	3.58385
56	F	C9ORF72+	ALS/FTD	0.000266443	40.427	877.43	C/G	A/C	60.4162	0.944559
58	M	C9ORF72+	ALS/FTD	0.000163741	24.8443	3285.34	C/G	A/C	66.245	1.73306
61	M	C9ORF72+	ALS/FTD	0.000861811	130.761	17156.6	C/G	A/C	65	5.58453
65	F	C9ORF72+	ALS/FTD	0.00290885	441.357	19370.1	C/G	A/C	53.27	7.00105
66	F	C9ORF72+	ALS/FTD	0.00161832	245.545	6014.81	C/G	A/C	65	6.73717
68	M	C9ORF72+	ALS/FTD	0.000311124	47.2064	1313.57	C/G	A/C	55	8.73443
70	M	C9ORF72+	ALS/FTD	0.00329672	500.208	20051.2	C/G	A/C	58.23	4.00135
71	F	C9ORF72+	ALS/FTD	0.00188056	285.335	37108.5	C/G	A/C	51.55	3.99552
74	M	C9ORF72+	ALS/FTD	0.000174282	26.4436	8180.2	C/G	A/C	60.52	1.00498
51	M	Sporadic	ALS/FTD	0.000704598	106.908	8527.43	G/G	C/C	47.0595	2
55	M	C9ORF72+	ALS/FTD	0.00025045	38.0004	5185.81	G/G	C/C	57.3114	2.33812
57	M	C9ORF72+	ALS/FTD	0.000167871	25.4709	2635.07	G/G	C/C	57.7495	3.66872
62	M	C9ORF72+	ALS/FTD	0.00180915	274.501	610.78	G/G	C/C
63	F	C9ORF72+	ALS/FTD	0.00702454	1065.82	18077.5	G/G	C/C	59.05	2.99517
69	F	C9ORF72+	ALS/FTD	0.00489386	742.539	25654.7	G/G	C/C	52.1626	2.64639
73	F	C9ORF72+	ALS/FTD	0.00245886	373.08	17297.4	G/G	C/C	47.38	4.00398
