# Supplementary material for: TDP-43 represses cryptic exon inclusion in the FTD–ALS gene UNC13A
Source: Nature. 2022 Feb 23;603(7899):124–30. doi: 10.1038/s41586-022-04424-7 (PMC8891019; doi:10.1038/s41586-022-04424-7)
Supplement: Supplementary file 16 — Source Data Extended Data Fig. 8 [file 41586_2022_4424_MOESM16_ESM.xlsx]

## Sheet: Extended Data Figure 8
		2^(-Delta Delta CT)
		mCherry	EGFP
WT HEK-293T
WT	1	0.232039	0.872824
	2	0.222774	0.894447
M-1	1	0.245993	0.834542
	2	0.169597	0.853234
M-2	1	0.109014	0.8807
	2	0.0775047	0.930388
M-3	1	0.0255344	0.879617
	2	0.0947522	0.835383
M-4	1	0.325461	0.837419
	2	0.134901	0.788898
M-5	1	0.116417	0.807315
	2	0.148168	0.76812
M-6	1	0.162349	0.249449
	2	0.201237	0.865496
M-7	1	4.32338	0.918126
	2	3.09426	0.84353
TDP-43-/- HEK-293T
WT	1	1.42704	1.00899
	2	0.700752	0.991089
M-1	1	6.50496	0.939594
	2	6.72319	1.21612
M-2	1	2.35725	0.976699
	2	1.61287	0.879376
M-3	1	10.0315	1.02069
	2	2.95221	0.974464
M-4	1	1.69137	1.01129
	2	3.16701	0.946144
M-5	1	7.32087	0.950354
	2	7.93486	0.912911
M-6	1	3.96476	0.949465
	2	3.1394	0.875504
M-7	1	12.989	0.875796
	2	18.2177	1.22976
