# Supplementary material for: TDP-43 represses cryptic exon inclusion in the FTD–ALS gene UNC13A
Source: Nature. 2022 Feb 23;603(7899):124–30. doi: 10.1038/s41586-022-04424-7 (PMC8891019; doi:10.1038/s41586-022-04424-7)
Supplement: Supplementary file 17 — Source Data Extended Data Fig. 9 [file 41586_2022_4424_MOESM17_ESM.xlsx]

## Sheet: Extended Data Figure 9
Panel b
	2^(-Delta Delta CT)
	No treatment	TDP-43	TDP-43 ∆RRM	TDP-43 ∆IDR
WT HEK-293T
1	1.33332	0.0386232	2.07076	0.171102
2	0.75001	0.0339277	3.45232	0.16851
3	1.45486	0.0132438	1.70667	0.201687
4	0.687349	0.0232752	2.07552	0.14918
TDP-43-/- HEK-293 T
1	6.96172	0.33777	19.433	5.79983
2	9.20499	0.61117	17.6359	5.03917
3	5.67163	0.121718	11.3495	4.91476
4	6.25958	0.174757	12.0521	3.1538
Panel c
	2^(-Delta Delta CT)
	No treatment	TDP-43	TDP-43 ∆RRM	TDP-43 ∆IDR
WT HEK-293T
1	0.0103244	0.923864	0.544977	1.23923
2	0.0120711	0.908852	0.531065	1.08254
3	0.0167191	0.849166	0.471362	1.04215
4	0.0183007	0.909227	0.659686	1.232
TDP-43-/- HEK-293 T
1	0.002004	0.693566	0.532361	1.64296
2	0.00197548	1.44182	0.523693	1.58743
3	0.0017786	0.842612	0.411679	1.20165
4	0.00234195	1.18679	0.445989	1.2524
Panel e
	2^(-Delta Delta CT)
	GFP	GFP-TDP-43	GFP-TDP-43-5FL
siCTRL
1	1	0.234886	6.75817
2	1	0.153552	12.6126
3	1	1.16684	11.6647
siTDP-43
1	68.3221	2.06854	68.3475
2	101.105	2.79493	151.676
3	70.459	2.01148	109.569
Panel f
	2^(-Delta Delta CT)
	GFP	GFP-TDP-43	GFP-TDP-43-5FL
siCTRL
1	1	0.93094	0.992359
2	1	0.835024	1.2743
3	1	0.660089	0.946732
siTDP-43
1	1.04766	0.65491	0.962601
2	1.28353	1.11139	1.14893
3	1.18098	0.909398	0.676199
