# Supplementary material for: TDP-43 represses cryptic exon inclusion in the FTD–ALS gene UNC13A
Source: Nature. 2022 Feb 23;603(7899):124–30. doi: 10.1038/s41586-022-04424-7 (PMC8891019; doi:10.1038/s41586-022-04424-7)
Supplement: Supplementary file 18 — Source Data Extended Data Fig. 10 [file 41586_2022_4424_MOESM18_ESM.xlsx]

## Sheet: Extended Data Figure 10a
CE-rs12973192									Intron-rs12608932									Repeat-rs56041637
WT/Mut	Replicate	[TDP43]	Unbound Cy5	Bound Cy5	Total Cy5	Unbound Cy5	Bound Fraction		WT/Mut	Replicate	[TDP43]	Unbound Cy5	Bound Cy5	Total Cy5	Unbound Cy5	Bound Fraction		SR/LR	Replicate	[TDP43]	Unbound Cy5	Bound Cy5	Total Cy5	Unbound Cy5	Bound Fraction
WT	A	0	52843.4	0	52843.4	1	0		WT	A	0	60876.9	0	60876.9	1	0		SR	A	0	51750	0	51750	1	0
WT	A	8	51008.7	426.577	51435.3	0.991707	0.00829347		WT	A	8	67195.7	1061.72	68257.5	0.984445	0.0155546		SR	A	8	49888.9	0	49888.9	1	0
WT	A	20	53385.9	507.163	53893.1	0.990589	0.00941054		WT	A	20	61597.6	1717.03	63314.6	0.972881	0.0271191		SR	A	20	58799.7	483.042	59282.8	0.991852	0.0081481
WT	A	40	49374.5	1650.88	51025.4	0.967646	0.0323541		WT	A	40	66811.4	4580.35	71391.7	0.935842	0.064158		SR	A	40	51332.1	594.92	51927	0.988543	0.0114569
WT	A	80	43265.8	4917.24	48183	0.897947	0.102053		WT	A	80	54001.8	11977	65978.7	0.818472	0.181528		SR	A	80	59955.4	539.092	60494.5	0.991089	0.00891143
WT	A	200	40321.9	6621.41	46943.4	0.858949	0.141051		WT	A	200	33821.8	29034.3	62856.2	0.538083	0.461917		SR	A	200	50319.9	1096.23	51416.1	0.978679	0.0213208
WT	A	400	23740	15836.1	39576.1	0.599857	0.400143		WT	A	400	25623.4	37031	62654.3	0.408964	0.591036		SR	A	400	44437	2903.47	47340.5	0.938668	0.0613316
WT	A	800	4428.03	28211.7	32639.8	0.135664	0.864336		WT	A	800	18047.5	27127	45174.5	0.399507	0.600493		SR	A	800	18749.8	33216.4	51966.2	0.360807	0.639193
WT	A	2000	1766.99	33297.4	35064.4	0.0503928	0.949607		WT	A	2000	11208.9	49309.9	60518.8	0.185214	0.814786		SR	A	2000	6794.1	46209	53003.1	0.128183	0.871817
WT	A	4000	354.849	42350.7	42705.5	0.00830921	0.991691		WT	A	4000	4298.62	54132	58430.6	0.0735679	0.926432		SR	A	4000	2223.87	51642.6	53866.4	0.0412849	0.958715
WT	A	8000	0	41156.1	41156.1	0			WT	A	8000	2904.43	61161	64065.4	0.0453353	0.954665		SR	A	8000	888.899	60366.7	61255.6	0.0145113	0.985489
Mut	A	0	87585.1	0	87585.1	1	0		Mut	A	0	42278.5	0	42278.5	1	0		LR	A	0	26310.3	0	26310.3	1	0
Mut	A	8	91916.4	233.849	92150.2	0.997462	0.00253769		Mut	A	8	52779.9	0	52779.9	1	0		LR	A	8	27239.4	0	27239.4	1	0
Mut	A	20	80339.5	796.941	81136.5	0.990178	0.00982223		Mut	A	20	54020.6	0	54020.6	1	0		LR	A	20	23683.1	779.083	24462.2	0.968152	0.0318484
Mut	A	40	194302	624.234	194926	0.996798	0.00320241		Mut	A	40	54683	681.577	55364.6	0.987689	0.0123107		LR	A	40	18983	987.598	19970.6	0.950547	0.0494525
Mut	A	80	91310.2	369.556	91679.7	0.995969	0.00403095		Mut	A	80	47740.2	2124.74	49864.9	0.95739	0.0426099		LR	A	80	21990.6	1058.72	23049.3	0.954067	0.0459328
Mut	A	200	77329.7	688.134	78017.8	0.99118	0.00882021		Mut	A	200	53824.7	14869.2	68693.9	0.783544	0.216456		LR	A	200	22339.6	2671.56	25011.1	0.893185	0.106815
Mut	A	400	63645.8	N/A	#VALUE!	#VALUE!	#VALUE!		Mut	A	400	43659.5	20493.1	64152.6	0.680557	0.319443		LR	A	400	19893.8	4368.05	24261.8	0.819962	0.180038
Mut	A	800	24285.5	38690.9	62976.4	0.385628	0.614372		Mut	A	800	36112	39327.5	75439.5	0.478688	0.521312		LR	A	800	7103.23	9350	16453.2	0.431722	0.568278
Mut	A	2000	6719.71	45768	52487.7	0.128025	0.871975		Mut	A	2000	34973.9	58020.7	92994.6	0.376085	0.623915		LR	A	2000	6364.57	41465.4	47830	0.133066	0.866934
Mut	A	4000	1995.87	60569.9	62565.8	0.0319003	0.9681		Mut	A	4000	20985.3	68950.9	89936.2	0.233335	0.766665		LR	A	4000	3392.3	43066.6	46458.9	0.0730174	0.926983
Mut	A	8000	2560.55	55523.4	58084	0.0440836	0.955916		Mut	A	8000	16507.6	56418.8	72926.4	0.22636	0.77364		LR	A	8000	0	40262.9	40262.9	0	1
WT	B	0	45399	0	45399	1	0		WT	B	0	21697.2	0	21697.2	1	0		LR	B	0	59981.4	0	59981.4	1	0
WT	B	8	42978.5	693.184	43671.7	0.984127	0.0158726		WT	B	8	17734.7	2740.46	20475.1	0.866157	0.133843		LR	B	8	79543.5	0	79543.5	1	0
WT	B	20	45899.6	1641.76	47541.4	0.965467	0.0345333		WT	B	20	17920.4	3915.84	21836.2	0.820673	0.179327		LR	B	20	79173.4	247.163	79420.6	0.996888	0.00311208
WT	B	40	43958.4	1224.65	45183.1	0.972896	0.0271041		WT	B	40	13420.4	13870.9	27291.2	0.491747	0.508253		LR	B	40	81602.2	435.042	82037.2	0.994697	0.00530298
WT	B	80	37078.8	2631.87	39710.7	0.933724	0.0662762		WT	B	80	10083.4	18398.1	28481.5	0.354033	0.645967		LR	B	80	76704.2	216.627	76920.8	0.997184	0.00281623
WT	B	200	24187.9	3259.95	27447.9	0.881231	0.118769		WT	B	200	6780.05	42240.6	49020.6	0.13831	0.86169		LR	B	200	74985.4	834.891	75820.3	0.988989	0.0110114
WT	B	400	21680.5	9164.11	30844.6	0.702894	0.297106		WT	B	400	3405.05	43964.3	47369.3	0.0718831	0.928117		LR	B	400	67048.8	3126.25	70175	0.955451	0.0445493
WT	B	800	2603.89	21717.2	24321.1	0.107063	0.892937		WT	B	800	3206.95	50863.1	54070.1	0.0593111	0.940689		LR	B	800	50003.2	29046.5	79049.6	0.632554	0.367446
WT	B	2000	1612.16	22174.3	23786.5	0.0677765	0.932223		WT	B	2000	1620.66	44022.6	45643.2	0.0355071	0.964493		LR	B	2000	28060.3	43756.2	71816.5	0.390722	0.609278
WT	B	4000	662.263	24477.1	25139.3	0.0263437	0.973656		WT	B	4000	973.991	48434.9	49408.9	0.0197129	0.980287		LR	B	4000	22891.6	61920.9	84812.5	0.269908	0.730092
WT	B	8000	427.607	25544.9	25972.5	0.0164638	0.983536		WT	B	8000	658.335	43604.6	44263	0.0148733	0.985127		LR	B	8000	16405.5	66898.1	83303.5	0.196936	0.803064
Mut	B	0	64840	0	64840	1	0		Mut	B	0	N/A	0					SR	B	0	51727.1	0	51727.1	1	0
Mut	B	8	62975.5	144.607	63120.1	0.997709	0.00229098		Mut	B	8	N/A	905.891					SR	B	8	62250.7	1755.2	64005.9	0.972577	0.0274225
Mut	B	20	63267.2	394.627	63661.8	0.993801	0.0061988		Mut	B	20	N/A	2148.4					SR	B	20	48153.1	5342.49	53495.5	0.900132	0.0998679
Mut	B	40	61275.7	1376.03	62651.8	0.978037	0.0219632		Mut	B	40	N/A	4258.21					SR	B	40	46119.4	6178.85	52298.2	0.881853	0.118147
Mut	B	80	49065.3	9744.78	58810.1	0.834301	0.165699		Mut	B	80	N/A	6754.57					SR	B	80	44638.1	7427.82	52066	0.857338	0.142662
Mut	B	200	43497.8	15355	58852.8	0.739095	0.260905		Mut	B	200	N/A	37079.6					SR	B	200	20896.9	25931.7	46828.6	0.446243	0.553757
Mut	B	400	30787.9	17403.7	48191.6	0.638865	0.361135		Mut	B	400	N/A	47179.5					SR	B	400	6205.23	29323.8	35529.1	0.174652	0.825348
Mut	B	800	2676.48	34487.2	37163.7	0.0720186	0.927981		Mut	B	800	N/A	53101.3					SR	B	800	3907.26	42749.1	46656.4	0.0837454	0.916255
Mut	B	2000	714.021	46085.8	46799.9	0.0152569	0.984743		Mut	B	2000	N/A	54295.6					SR	B	2000	2333.87	52590.6	54924.5	0.0424924	0.957508
Mut	B	4000	326.364	41581.2	41907.5	0.00778772	0.992212		Mut	B	4000	N/A	52218.8					SR	B	4000	1140.51	50815.3	51955.8	0.0219515	0.978049
Mut	B	8000	0	38257.7	38257.7	0	1		Mut	B	8000	N/A	51722.8					SR	B	8000	1613.58	51285.8	52899.4	0.0305028	0.969497
									WT	C	0	76222.8	2663.31	78886.1	0.966239	0.0337615		LR	C	0	96295.8	0	96295.8	1	0
									WT	C	8	72595.6	2589.68	75185.3	0.965556	0.034444		LR	C	8	98648.7	1126.6	99775.3	0.988709	0.0112913
									WT	C	20	53694.5	2323.99	56018.5	0.958514	0.0414862		LR	C	20	90521.2	2869	93390.2	0.969279	0.0307206
									WT	C	40	67696.3	2419.9	70116.2	0.965487	0.0345128		LR	C	40	83350	5421	88771	0.938933	0.0610673
									WT	C	80	202680	5197.94	207878	0.974995	0.0250048		LR	C	80	65640.4	6067	71707.4	0.915392	0.0846077
									WT	C	200	24857	35372.8	60229.8	0.412703	0.587297		LR	C	200	68574.5	16390	84964.5	0.807096	0.192904
									WT	C	400	14606.1	44263.1	58869.2	0.248111	0.751889		LR	C	400	53088.3	23941.7	77030	0.68919	0.31081
									WT	C	800	13655.8	48885.9	62541.8	0.218348	0.781652		LR	C	800	37588.8	34341.4	71930.2	0.522574	0.477426
									WT	C	2000	4509.23	64517.4	69026.7	0.0653259	0.934674		LR	C	2000	35679.3	46419.2	82098.5	0.434591	0.565409
									WT	C	4000	3720.98	47786.3	51507.3	0.0722418	0.927758		LR	C	4000	18354	50709.4	69063.4	0.265756	0.734244
									WT	C	8000	N/A	N/A	N/A	N/A	N/A		LR	C	8000		63259.7
									Mut	C	0	14105.1	0	14105.1	1	0
									Mut	C	8	13223.6	0	13223.6	1	0
									Mut	C	20	26262.3	733.234	26995.6	0.972839	0.0271613
									Mut	C	40	12630.6	1702.37	14333	0.881227	0.118773
									Mut	C	80	N/A	N/A	N/A	N/A	N/A
									Mut	C	200	7232.54	21594.5	28827	0.250894	0.749106
									Mut	C	400	4670.59	37203.4	41874	0.111539	0.888461
									Mut	C	800	3499.64	44529.8	48029.4	0.0728646	0.927135
									Mut	C	2000	2549.62	60014.3	62563.9	0.0407522	0.959248
									Mut	C	4000	1789.06	54136.2	55925.2	0.0319903	0.96801
									Mut	C	8000	949.749	39162.7	40112.5	0.0236772	0.976323
									WT	D	0	27957.6	0	27957.6	1	0
									WT	D	8	28601	339.678	28940.6	0.988263	0.0117371
									WT	D	20	27922.8	1067.31	28990.1	0.963184	0.0368162
									WT	D	40	24315	2340.15	26655.2	0.912206	0.0877937
									WT	D	80	22392.8	4992.77	27385.5	0.817686	0.182314
									WT	D	200	16123.8	12075.7	28199.5	0.571777	0.428223
									WT	D	400	11037.2	17829	28866.3	0.382358	0.617642
									WT	D	800	2726.97	35715.3	38442.3	0.0709367	0.929063
									WT	D	2000	648.891	42420.2	43069.1	0.0150663	0.984934
									WT	D	4000	0	39773	39773	0	1
									WT	D	8000	0	39259	39259	0	1
									Mut	D	0	23040	0	23040	1	0
									Mut	D	8	25220.6	1154.3	26374.9	0.956235	0.0437649
									Mut	D	20	20968.3	1709.39	22677.7	0.924622	0.0753775
									Mut	D	40	16998.9	2323.34	19322.2	0.879758	0.120242
									Mut	D	80	14090.1	6689.3	20779.4	0.678081	0.321919
									Mut	D	200	10146.4	11581.5	21727.9	0.466976	0.533024
									Mut	D	400	8530.2	21918.9	30449.1	0.280146	0.719854
									Mut	D	800	6301.96	50055.4	56357.4	0.111821	0.888179
									Mut	D	2000	5999.65	57322.4	63322.1	0.0947481	0.905252
									Mut	D	4000	2996.69	87937.8	90934.5	0.0329544	0.967046
									Mut	D	8000	0	66915.2	66915.2	0	1
